# Supplementary material for: catena-Poly[[tetra­aqua­nickel(II)]-μ-(9,10-dioxo-9,10-dihydro­anthracene-1,4,5,8-tetra­carboxyl­ato)-κ2 O 1:O 8-[tetra­aqua­nickel(II)]-μ-4,4′-bipyridine-κ2 N:N′]
Source: Acta Crystallogr Sect E Struct Rep Online. 2012 Jun 23;68(Pt 7):m960–1. doi: 10.1107/S1600536812027493 (PMC3393213; doi:10.1107/S1600536812027493)
Supplement: Supplementary file 1 [file e-68-0m960-sup1.cif]

##############################################################################
#                                                                            #
# This CIF contains the data in a paper accepted for publication in          #
# Acta Crystallographica Section E. It conforms to the requirements of       #
# Notes for Authors for Acta Crystallographica Section E, and has been       #
# peer reviewed under the auspices of the IUCr Commission on Journals.       #
#                                                                            #
# Full details of the Crystallographic Information File format               #
# are given in the paper "The Crystallographic Information File (CIF):       #
# a New Standard Archive File for Crystallography" by S. R. Hall, F. H.      #
# Allen and I. D. Brown [Acta Cryst. (1991), A47, 655-685].                  #
#                                                                            #
# The current version of the core CIF dictionary is obtainable from          #
# ftp://ftp.iucr.org/pub/cif_core.dic.                                       #
#                                                                            #
# Software is freely available for graphical display of the structure(s)     #
# in this CIF. For information consult the CIF software page                 #
# http://www.iucr.org/resources/cif/software.                                #
#                                                                            #
# This file may be used for bona fide research purposes within the           #
# scientific community so long as proper attribution is given to the journal # 
# article from which it was obtained.                                        #
#                                                                            #
##############################################################################
data_I
_audit_creation_method     SHELXL-97
_chemical_name_systematic
;
<i>catena</i>-Poly[[tetraaquanickel(II)]-
\m-(9,10-dioxo-9,10-dihydroanthracene-1,4,5,8-tetracarboxylato)-
\k^2^<i>O</i>^1^:<i>O</i>^8^-[tetraaquanickel(II)]-
\m-4,4'-bipyridine-\k^2^<i>N</i>:<i>N</i>']
;
_chemical_name_common     ?
_chemical_formula_moiety     'C28 H28 N2 Ni2 O18'
_chemical_formula_sum     'C28 H28 N2 Ni2 O18'
_chemical_formula_iupac     '[Ni2 (C18 H4 O10) (C10 H8 N2) (H2 O)8]'
_chemical_formula_weight     797.94
_chemical_melting_point     ?
_symmetry_cell_setting     monoclinic
_symmetry_space_group_name_H-M     'P 21/n'
_symmetry_space_group_name_Hall     '-P 2yn'
loop_
    _symmetry_equiv_pos_as_xyz
    'x, y, z'
    '-x+1/2, y+1/2, -z+1/2'
    '-x, -y, -z'
    'x-1/2, -y-1/2, z-1/2'
_cell_length_a     8.6359(16)
_cell_length_b     21.2426(12)
_cell_length_c     8.6416(13)
_cell_angle_alpha     90.00
_cell_angle_beta     92.789(3)
_cell_angle_gamma     90.00
_cell_volume     1583.4(4)
_cell_formula_units_Z     2
_cell_measurement_reflns_used     1207
_cell_measurement_theta_min     2.54
_cell_measurement_theta_max     21.84
_cell_measurement_temperature     291(2)
_exptl_crystal_description     block
_exptl_crystal_colour     green
_exptl_crystal_size_max     0.28
_exptl_crystal_size_mid     0.24
_exptl_crystal_size_min     0.22
_exptl_crystal_density_diffrn     1.674
_exptl_crystal_density_meas     ?
_exptl_crystal_density_method     'not measured'
_exptl_crystal_F_000     820
_exptl_absorpt_coefficient_mu     1.276
_exptl_absorpt_correction_type     multi-scan
_exptl_absorpt_process_details     '(SADABS; Bruker, 2001)'
_exptl_absorpt_correction_T_min     0.7164
_exptl_absorpt_correction_T_max     0.7666
_exptl_special_details     ?
_diffrn_ambient_temperature     291(2)
_diffrn_radiation_type     'MoK\a'
_diffrn_radiation_wavelength     0.71073
_diffrn_radiation_source     'sealed tube'
_diffrn_radiation_monochromator     'graphite'
_diffrn_measurement_device_type     'Bruker SMART APEXII CCD'
_diffrn_measurement_method     '\f and \w scans'
_diffrn_detector_area_resol_mean     ?
_diffrn_reflns_number     8595
_diffrn_reflns_av_R_equivalents     0.0555
_diffrn_reflns_av_sigmaI/netI     0.0804
_diffrn_reflns_theta_min     1.92
_diffrn_reflns_theta_max     26.00
_diffrn_reflns_theta_full     26.00
_diffrn_measured_fraction_theta_max     0.996
_diffrn_measured_fraction_theta_full     0.996
_diffrn_reflns_limit_h_min     -9
_diffrn_reflns_limit_h_max     10
_diffrn_reflns_limit_k_min     -26
_diffrn_reflns_limit_k_max     25
_diffrn_reflns_limit_l_min     -7
_diffrn_reflns_limit_l_max     10
_diffrn_standards_number     ?
_diffrn_standards_interval_count     ?
_diffrn_standards_interval_time     ?
_diffrn_standards_decay_%     ?
_refine_special_details
;
Refinement of <i>F</i>^2^ against ALL reflections. The weighted <i>R</i>-factor
<i>wR</i> and goodness of fit <i>S</i> are based on <i>F</i>^2^, conventional
<i>R</i>-factors <i>R</i> are based on <i>F</i>, with <i>F</i> set to zero for
negative <i>F</i>^2^. The threshold expression of <i>F</i>^2^ >
\s(<i>F</i>^2^) is used only for calculating <i>R</i>-factors(gt) <i>etc</i>.
and is not relevant to the choice of reflections for refinement.
<i>R</i>-factors based on <i>F</i>^2^ are statistically about twice as large
as those based on <i>F</i>, and <i>R</i>- factors based on ALL data will be
even larger.
;
_reflns_number_total     3111
_reflns_number_gt     2297
_reflns_threshold_expression     I>2sigma(I)
_refine_ls_structure_factor_coef     Fsqd
_refine_ls_matrix_type     full
_refine_ls_R_factor_all     0.0650
_refine_ls_R_factor_gt     0.0484
_refine_ls_wR_factor_gt     0.0987
_refine_ls_wR_factor_ref     0.1023
_refine_ls_goodness_of_fit_ref     1.003
_refine_ls_restrained_S_all     1.003
_refine_ls_number_reflns     3111
_refine_ls_number_parameters     226
_refine_ls_number_restraints     0
_refine_ls_hydrogen_treatment     constr
_refine_ls_weighting_scheme     calc
_refine_ls_weighting_details
             'calc w=1/[\s^2^(Fo^2^)+(0.04P)^2^+1.66P] where P=(Fo^2^+2Fc^2^)/3'
_atom_sites_solution_hydrogens     geom
_atom_sites_solution_primary     direct
_atom_sites_solution_secondary     difmap
_refine_ls_shift/su_max     0.000
_refine_ls_shift/su_mean     0.000
_refine_diff_density_max     0.864
_refine_diff_density_min     -0.494
_refine_ls_extinction_method     none
_refine_ls_extinction_coef     ?
loop_
    _atom_type_symbol
    _atom_type_description
    _atom_type_scat_dispersion_real
    _atom_type_scat_dispersion_imag
    _atom_type_scat_source
    'C' 'C' 0.0033 0.0016
                         'International Tables Vol C Tables 4.2.6.8 and 6.1.1.4'
    'H' 'H' 0.0000 0.0000
                         'International Tables Vol C Tables 4.2.6.8 and 6.1.1.4'
    'N' 'N' 0.0061 0.0033
                         'International Tables Vol C Tables 4.2.6.8 and 6.1.1.4'
    'O' 'O' 0.0106 0.0060
                         'International Tables Vol C Tables 4.2.6.8 and 6.1.1.4'
    'Ni' 'Ni' 0.3393 1.1124
                         'International Tables Vol C Tables 4.2.6.8 and 6.1.1.4'
_computing_data_collection     'APEX2 (Bruker, 2007)'
_computing_cell_refinement     'SAINT (Bruker, 2007)'
_computing_data_reduction     'SAINT (Bruker, 2007)'
_computing_structure_solution     'SHELXTL (Sheldrick, 2008)'
_computing_structure_refinement     'SHELXTL (Sheldrick, 2008)'
_computing_molecular_graphics     'SHELXTL (Sheldrick, 2008)'
_computing_publication_material     'SHELXTL (Sheldrick, 2008)'
loop_
    _atom_site_type_symbol
    _atom_site_label
    _atom_site_fract_x
    _atom_site_fract_y
    _atom_site_fract_z
    _atom_site_U_iso_or_equiv
    _atom_site_adp_type
    _atom_site_calc_flag
    _atom_site_refinement_flags
    _atom_site_occupancy
    _atom_site_symmetry_multiplicity
    _atom_site_disorder_assembly
    _atom_site_disorder_group
    C C1 0.1039(5) 0.38729(17) 0.6495(5) 0.0279(9) Uani d . 1 1 . .
    C C2 0.2016(4) 0.39108(17) 0.7843(4) 0.0231(8) Uani d . 1 1 . .
    H H2 0.2351 0.3543 0.8334 0.028 Uiso d R 1 1 . .
    C C3 0.2482(4) 0.44891(17) 0.8487(4) 0.0219(8) Uani d . 1 1 . .
    H H3 0.3128 0.4499 0.9380 0.026 Uiso calc R 1 1 . .
    C C4 0.1983(5) 0.50468(18) 0.7798(4) 0.0253(8) Uani d . 1 1 . .
    C C5 0.1014(4) 0.50163(17) 0.6407(4) 0.0197(7) Uani d . 1 1 . .
    C C6 0.0513(4) 0.44257(18) 0.5757(4) 0.0243(8) Uani d . 1 1 . .
    C C7 -0.0636(4) 0.43979(16) 0.4486(4) 0.0177(7) Uani d . 1 1 . .
    C C8 0.2460(5) 0.56481(18) 0.8562(4) 0.0254(8) Uani d . 1 1 . .
    C C9 0.0736(4) 0.32135(17) 0.5866(4) 0.0225(8) Uani d . 1 1 . .
    C C10 0.0110(4) 0.14286(18) 0.0564(4) 0.0228(8) Uani d . 1 1 . .
    H H10 -0.0205 0.1805 0.0100 0.027 Uiso calc R 1 1 . .
    C C11 -0.0207(4) 0.08759(16) -0.0196(4) 0.0222(8) Uani d . 1 1 . .
    H H11 -0.0731 0.0895 -0.1161 0.027 Uiso calc R 1 1 . .
    C C12 0.0200(4) 0.02965(17) 0.0378(4) 0.0223(8) Uani d . 1 1 . .
    C C13 0.1022(4) 0.03075(17) 0.1803(4) 0.0226(8) Uani d . 1 1 . .
    H H13 0.1327 -0.0067 0.2285 0.027 Uiso calc R 1 1 . .
    C C14 0.1388(5) 0.08895(17) 0.2511(4) 0.0265(8) Uani d . 1 1 . .
    H H14 0.2024 0.0894 0.3411 0.032 Uiso calc R 1 1 . .
    N N1 0.0841(3) 0.14441(14) 0.1922(4) 0.0229(7) Uani d . 1 1 . .
    Ni Ni1 0.10940(5) 0.22477(2) 0.33004(5) 0.02030(14) Uani d . 1 1 . .
    O O1 0.3792(3) 0.57569(12) 0.8713(3) 0.0307(7) Uani d . 1 1 . .
    O O2 0.1359(3) 0.59770(12) 0.9128(3) 0.0290(6) Uani d . 1 1 . .
    O O3 -0.1319(3) 0.39084(11) 0.4195(3) 0.0222(6) Uani d . 1 1 . .
    O O4 0.0032(3) 0.28515(12) 0.6693(3) 0.0293(6) Uani d . 1 1 . .
    O O5 0.1290(3) 0.30879(11) 0.4574(3) 0.0242(6) Uani d . 1 1 . .
    O O6 0.0040(3) 0.17982(11) 0.5068(3) 0.0214(5) Uani d . 1 1 . .
    H H6X 0.0512 0.1923 0.5898 0.026 Uiso d R 1 1 . .
    H H6Y -0.0052 0.1415 0.4795 0.026 Uiso d R 1 1 . .
    O O7 0.3310(3) 0.20054(11) 0.4219(3) 0.0204(5) Uani d . 1 1 . .
    H H7X 0.3965 0.2055 0.3525 0.024 Uiso d R 1 1 . .
    H H7Y 0.3314 0.1623 0.4510 0.024 Uiso d R 1 1 . .
    O O8 0.1681(3) 0.27455(12) 0.1160(3) 0.0289(6) Uani d . 1 1 . .
    H H8X 0.2466 0.2873 0.0692 0.035 Uiso d R 1 1 . .
    H H8Y 0.0907 0.2797 0.0526 0.035 Uiso d R 1 1 . .
    O O9 -0.1130(3) 0.26235(12) 0.2516(3) 0.0269(6) Uani d . 1 1 . .
    H H9X -0.1200 0.2630 0.1531 0.032 Uiso d R 1 1 . .
    H H9Y -0.1223 0.2996 0.2861 0.032 Uiso d R 1 1 . .
loop_
    _atom_site_aniso_label
    _atom_site_aniso_U_11
    _atom_site_aniso_U_22
    _atom_site_aniso_U_33
    _atom_site_aniso_U_12
    _atom_site_aniso_U_13
    _atom_site_aniso_U_23
    C1 0.038(2) 0.0167(19) 0.029(2) -0.0067(17) 0.0048(17) 0.0011(16)
    C2 0.030(2) 0.0183(18) 0.0221(19) 0.0004(15) 0.0091(15) 0.0003(14)
    C3 0.0259(19) 0.0222(19) 0.0173(18) -0.0010(15) -0.0017(14) -0.0068(14)
    C4 0.032(2) 0.0183(18) 0.026(2) -0.0035(16) 0.0039(16) -0.0004(15)
    C5 0.0205(18) 0.0158(17) 0.0234(19) 0.0034(14) 0.0068(14) -0.0014(14)
    C6 0.0250(19) 0.028(2) 0.0190(19) 0.0009(16) -0.0060(15) -0.0030(15)
    C7 0.0182(16) 0.0215(19) 0.0129(17) -0.0045(14) -0.0039(13) -0.0033(13)
    C8 0.032(2) 0.027(2) 0.0173(18) -0.0026(17) -0.0018(15) -0.0035(15)
    C9 0.0210(18) 0.0227(19) 0.025(2) 0.0110(15) 0.0092(15) 0.0008(15)
    C10 0.034(2) 0.0190(18) 0.0156(18) 0.0016(16) 0.0027(15) -0.0020(14)
    C11 0.034(2) 0.0181(18) 0.0145(18) -0.0110(16) -0.0041(14) -0.0021(14)
    C12 0.0266(19) 0.0186(19) 0.0213(19) -0.0064(15) -0.0029(14) -0.0054(15)
    C13 0.0229(19) 0.0194(18) 0.026(2) 0.0073(15) 0.0082(15) 0.0004(15)
    C14 0.034(2) 0.0195(19) 0.025(2) -0.0061(16) -0.0079(16) 0.0010(15)
    N1 0.0224(15) 0.0182(15) 0.0271(17) 0.0018(13) -0.0096(13) -0.0073(13)
    Ni1 0.0171(2) 0.0217(2) 0.0218(2) 0.0006(2) -0.00221(16) -0.0025(2)
    O1 0.0302(16) 0.0160(13) 0.0459(18) -0.0110(12) 0.0011(13) -0.0077(12)
    O2 0.0299(15) 0.0217(14) 0.0342(16) 0.0048(11) -0.0101(12) -0.0123(11)
    O3 0.0311(14) 0.0136(13) 0.0200(13) 0.0032(10) -0.0177(11) -0.0030(10)
    O4 0.0465(17) 0.0224(14) 0.0193(13) -0.0118(12) 0.0035(12) -0.0132(11)
    O5 0.0356(15) 0.0155(13) 0.0219(13) 0.0004(11) 0.0049(11) 0.0015(10)
    O6 0.0235(13) 0.0210(13) 0.0193(13) 0.0063(11) -0.0032(10) 0.0017(10)
    O7 0.0194(12) 0.0205(13) 0.0206(13) -0.0057(10) -0.0064(10) 0.0019(10)
    O8 0.0405(16) 0.0186(13) 0.0279(15) -0.0069(12) 0.0047(12) 0.0000(11)
    O9 0.0299(14) 0.0215(14) 0.0286(14) 0.0075(11) -0.0054(11) 0.0006(11)
_geom_special_details
;
All e.s.d.'s (except the e.s.d. in the dihedral angle between two l.s. planes)
are estimated using the full covariance matrix. The cell e.s.d.'s are taken
into account individually in the estimation of e.s.d.'s in distances, angles
and torsion angles; correlations between e.s.d.'s in cell parameters are only
used when they are defined by crystal symmetry. An approximate (isotropic)
treatment of cell e.s.d.'s is used for estimating e.s.d.'s involving l.s.
planes.
;
loop_
    _geom_bond_atom_site_label_1
    _geom_bond_atom_site_label_2
    _geom_bond_site_symmetry_2
    _geom_bond_distance
    _geom_bond_publ_flag
    C1 C6 . 1.401(5) ?
    C1 C2 . 1.407(6) ?
    C1 C9 . 1.521(5) ?
    C2 C3 . 1.400(5) ?
    C2 H2 . 0.9298 ?
    C3 C4 . 1.385(5) ?
    C3 H3 . 0.9300 ?
    C4 C5 . 1.432(5) ?
    C4 C8 . 1.487(5) ?
    C5 C6 . 1.433(5) ?
    C5 C7 3_566 1.492(5) ?
    C6 C7 . 1.445(5) ?
    C7 O3 . 1.215(4) ?
    C7 C5 3_566 1.492(5) ?
    C8 O1 . 1.174(5) ?
    C8 O2 . 1.295(5) ?
    C9 O4 . 1.230(4) ?
    C9 O5 . 1.265(4) ?
    C10 N1 . 1.305(5) ?
    C10 C11 . 1.366(5) ?
    C10 H10 . 0.9300 ?
    C11 C12 . 1.367(5) ?
    C11 H11 . 0.9300 ?
    C12 C13 . 1.391(5) ?
    C12 C12 3 1.453(7) ?
    C13 C14 . 1.409(5) ?
    C13 H13 . 0.9300 ?
    C14 N1 . 1.359(5) ?
    C14 H14 . 0.9300 ?
    N1 Ni1 . 2.087(3) ?
    Ni1 O6 . 2.051(2) ?
    Ni1 O5 . 2.099(3) ?
    Ni1 O7 . 2.100(2) ?
    Ni1 O9 . 2.159(3) ?
    Ni1 O8 . 2.211(3) ?
    O6 H6X . 0.8500 ?
    O6 H6Y . 0.8500 ?
    O7 H7X . 0.8500 ?
    O7 H7Y . 0.8500 ?
    O8 H8X . 0.8505 ?
    O8 H8Y . 0.8498 ?
    O9 H9X . 0.8500 ?
    O9 H9Y . 0.8499 ?
loop_
    _geom_angle_atom_site_label_1
    _geom_angle_atom_site_label_2
    _geom_angle_atom_site_label_3
    _geom_angle_site_symmetry_1
    _geom_angle_site_symmetry_3
    _geom_angle
    _geom_angle_publ_flag
    C6 C1 C2 . . 119.8(3) ?
    C6 C1 C9 . . 124.3(4) ?
    C2 C1 C9 . . 115.7(3) ?
    C3 C2 C1 . . 121.9(3) ?
    C3 C2 H2 . . 118.6 ?
    C1 C2 H2 . . 119.4 ?
    C4 C3 C2 . . 120.1(3) ?
    C4 C3 H3 . . 119.9 ?
    C2 C3 H3 . . 119.9 ?
    C3 C4 C5 . . 118.6(3) ?
    C3 C4 C8 . . 118.0(3) ?
    C5 C4 C8 . . 123.3(3) ?
    C4 C5 C6 . . 121.4(3) ?
    C4 C5 C7 . 3_566 120.0(3) ?
    C6 C5 C7 . 3_566 118.3(3) ?
    C1 C6 C5 . . 118.1(3) ?
    C1 C6 C7 . . 120.5(3) ?
    C5 C6 C7 . . 121.1(3) ?
    O3 C7 C6 . . 120.0(3) ?
    O3 C7 C5 . 3_566 121.0(3) ?
    C6 C7 C5 . 3_566 118.9(3) ?
    O1 C8 O2 . . 125.8(4) ?
    O1 C8 C4 . . 117.9(4) ?
    O2 C8 C4 . . 116.0(3) ?
    O4 C9 O5 . . 126.9(4) ?
    O4 C9 C1 . . 116.7(3) ?
    O5 C9 C1 . . 116.3(3) ?
    N1 C10 C11 . . 122.0(4) ?
    N1 C10 H10 . . 119.0 ?
    C11 C10 H10 . . 119.0 ?
    C10 C11 C12 . . 123.9(3) ?
    C10 C11 H11 . . 118.1 ?
    C12 C11 H11 . . 118.1 ?
    C11 C12 C13 . . 114.7(3) ?
    C11 C12 C12 . 3 124.5(4) ?
    C13 C12 C12 . 3 120.8(4) ?
    C12 C13 C14 . . 119.6(3) ?
    C12 C13 H13 . . 120.2 ?
    C14 C13 H13 . . 120.2 ?
    N1 C14 C13 . . 122.1(3) ?
    N1 C14 H14 . . 119.0 ?
    C13 C14 H14 . . 119.0 ?
    C10 N1 C14 . . 117.3(3) ?
    C10 N1 Ni1 . . 124.5(3) ?
    C14 N1 Ni1 . . 118.0(2) ?
    O6 Ni1 N1 . . 90.37(12) ?
    O6 Ni1 O5 . . 91.88(10) ?
    N1 Ni1 O5 . . 176.51(11) ?
    O6 Ni1 O7 . . 91.93(10) ?
    N1 Ni1 O7 . . 94.80(10) ?
    O5 Ni1 O7 . . 87.80(10) ?
    O6 Ni1 O9 . . 89.18(10) ?
    N1 Ni1 O9 . . 93.22(11) ?
    O5 Ni1 O9 . . 84.14(10) ?
    O7 Ni1 O9 . . 171.90(10) ?
    O6 Ni1 O8 . . 166.82(10) ?
    N1 Ni1 O8 . . 86.30(11) ?
    O5 Ni1 O8 . . 90.92(9) ?
    O7 Ni1 O8 . . 101.05(10) ?
    O9 Ni1 O8 . . 78.29(11) ?
    C9 O5 Ni1 . . 128.2(2) ?
    Ni1 O6 H6X . . 105.7 ?
    Ni1 O6 H6Y . . 106.1 ?
    H6X O6 H6Y . . 124.6 ?
    Ni1 O7 H7X . . 109.2 ?
    Ni1 O7 H7Y . . 109.6 ?
    H7X O7 H7Y . . 109.5 ?
    Ni1 O8 H8X . . 140.4 ?
    Ni1 O8 H8Y . . 113.3 ?
    H8X O8 H8Y . . 105.8 ?
    Ni1 O9 H9X . . 109.8 ?
    Ni1 O9 H9Y . . 109.3 ?
    H9X O9 H9Y . . 109.5 ?
loop_
    _geom_torsion_atom_site_label_1
    _geom_torsion_atom_site_label_2
    _geom_torsion_atom_site_label_3
    _geom_torsion_atom_site_label_4
    _geom_torsion_site_symmetry_1
    _geom_torsion_site_symmetry_2
    _geom_torsion_site_symmetry_3
    _geom_torsion_site_symmetry_4
    _geom_torsion
    _geom_torsion_publ_flag
    C6 C1 C2 C3 . . . . 0.3(6) ?
    C9 C1 C2 C3 . . . . 175.5(3) ?
    C1 C2 C3 C4 . . . . 0.0(6) ?
    C2 C3 C4 C5 . . . . -1.2(6) ?
    C2 C3 C4 C8 . . . . 177.6(4) ?
    C3 C4 C5 C6 . . . . 2.3(5) ?
    C8 C4 C5 C6 . . . . -176.5(4) ?
    C3 C4 C5 C7 . . . 3_566 -171.5(3) ?
    C8 C4 C5 C7 . . . 3_566 9.7(6) ?
    C2 C1 C6 C5 . . . . 0.7(6) ?
    C9 C1 C6 C5 . . . . -174.0(3) ?
    C2 C1 C6 C7 . . . . -172.5(3) ?
    C9 C1 C6 C7 . . . . 12.8(6) ?
    C4 C5 C6 C1 . . . . -2.0(6) ?
    C7 C5 C6 C1 3_566 . . . 171.9(3) ?
    C4 C5 C6 C7 . . . . 171.1(3) ?
    C7 C5 C6 C7 3_566 . . . -15.0(6) ?
    C1 C6 C7 O3 . . . . 10.8(6) ?
    C5 C6 C7 O3 . . . . -162.2(3) ?
    C1 C6 C7 C5 . . . 3_566 -171.9(3) ?
    C5 C6 C7 C5 . . . 3_566 15.1(6) ?
    C3 C4 C8 O1 . . . . 60.7(5) ?
    C5 C4 C8 O1 . . . . -120.5(4) ?
    C3 C4 C8 O2 . . . . -113.1(4) ?
    C5 C4 C8 O2 . . . . 65.7(5) ?
    C6 C1 C9 O4 . . . . -120.6(4) ?
    C2 C1 C9 O4 . . . . 64.4(5) ?
    C6 C1 C9 O5 . . . . 62.1(5) ?
    C2 C1 C9 O5 . . . . -112.8(4) ?
    N1 C10 C11 C12 . . . . 0.1(6) ?
    C10 C11 C12 C13 . . . . -1.9(6) ?
    C10 C11 C12 C12 . . . 3 176.5(5) ?
    C11 C12 C13 C14 . . . . -1.2(5) ?
    C12 C12 C13 C14 3 . . . -179.7(4) ?
    C12 C13 C14 N1 . . . . 6.3(6) ?
    C11 C10 N1 C14 . . . . 4.9(6) ?
    C11 C10 N1 Ni1 . . . . -170.8(3) ?
    C13 C14 N1 C10 . . . . -8.1(6) ?
    C13 C14 N1 Ni1 . . . . 167.9(3) ?
    C10 N1 Ni1 O6 . . . . 122.4(3) ?
    C14 N1 Ni1 O6 . . . . -53.4(3) ?
    C10 N1 Ni1 O7 . . . . -145.7(3) ?
    C14 N1 Ni1 O7 . . . . 38.6(3) ?
    C10 N1 Ni1 O9 . . . . 33.2(3) ?
    C14 N1 Ni1 O9 . . . . -142.6(3) ?
    C10 N1 Ni1 O8 . . . . -44.9(3) ?
    C14 N1 Ni1 O8 . . . . 139.4(3) ?
    O4 C9 O5 Ni1 . . . . 4.4(6) ?
    C1 C9 O5 Ni1 . . . . -178.6(2) ?
    O6 Ni1 O5 C9 . . . . -6.8(3) ?
    O9 Ni1 O5 C9 . . . . 82.2(3) ?
    O8 Ni1 O5 C9 . . . . 160.3(3) ?
loop_
    _geom_hbond_atom_site_label_D
    _geom_hbond_atom_site_label_H
    _geom_hbond_atom_site_label_A
    _geom_hbond_site_symmetry_A
    _geom_hbond_distance_DH
    _geom_hbond_distance_HA
    _geom_hbond_distance_DA
    _geom_hbond_angle_DHA
    O6 H6X O4 . 0.85 2.14 2.642(4) 118
    O6 H6Y O1 2_546 0.85 2.16 2.630(3) 115
    O7 H7Y O2 2_546 0.85 1.82 2.618(3) 155
    O7 H7X O4 4_665 0.85 1.88 2.717(4) 168
    O8 H8X O6 4_665 0.85 2.42 3.243(4) 164
    O8 H8Y O7 4_565 0.85 2.50 3.330(4) 167
    O9 H9X O7 4_565 0.85 2.17 2.973(3) 158
    O9 H9Y O3 . 0.85 2.26 3.099(3) 170
data_global
_journal_date_recd_electronic     2012-06-08
_journal_date_accepted     2012-06-18
_journal_name_full     'Acta Crystallographica, Section E'
_journal_year     2012
_journal_volume     68
_journal_issue      7
_journal_page_first     m960
_journal_page_last     m961
_journal_paper_category     QM
_journal_paper_doi     10.1107/S1600536812027493
_journal_coeditor_code     XU5560
_publ_contact_author_name     'Kai Cao'
_publ_contact_author_address
;
National Food Packaging Products Quality
Supervision and Inspection Center
Jiangsu Provincial Supervising and Testing
Research Institute for Products Quality
Nanjing, Jiangsu
People's Republic of China
;
_publ_contact_author_email     'hare1014@163.com'
_publ_contact_author_fax     '86 25 84470263'
_publ_contact_author_phone     '86 25 84470317'
_publ_section_title
;\
<i>catena</i>-Poly[[tetraaquanickel(II)]-\m-(9,10-dioxo-9,10-dihydroanthracene-\
1,4,5,8-tetracarboxylato)-\k^2^<i>O</i>^1^:<i>O</i>^8^-[tetraaquanickel(II)]\
-\m-4,4'-bipyridine-\k^2^<i>N</i>:<i>N</i>']
;
loop_
    _publ_author_name
    _publ_author_address
    'Yang-Mei Liu'
;
National Food Packaging Products Quality Supervision and Inspection Center
Jiangsu Provincial Supervising and Testing Research Institute for
Products Quality
Nanjing 210007
People's Republic of China
School of Chemistry and Chemical Engineering
Nanjing University
Nanjing 210093
People's Republic of China
;
    'Kai Cao'
;
National Food Packaging Products Quality Supervision and Inspection Center
Jiangsu Provincial Supervising and Testing Research Institute for
Products Quality
Nanjing 210007
People's Republic of China
;
    'Feng-Lin Wang'
;
National Food Packaging Products Quality Supervision and Inspection Center
Jiangsu Provincial Supervising and Testing Research Institute for
Products Quality
Nanjing 210007
People's Republic of China
;
