# Supplementary material for: catena-Poly[[tetra­aqua­nickel(II)]-μ-(9,10-dioxo-9,10-dihydro­anthracene-1,4,5,8-tetra­carboxyl­ato)-κ2 O 1:O 8-[tetra­aqua­nickel(II)]-μ-4,4′-bipyridine-κ2 N:N′]
Source: Acta Crystallogr Sect E Struct Rep Online. 2012 Jun 23;68(Pt 7):m960–1. doi: 10.1107/S1600536812027493 (PMC3393213; doi:10.1107/S1600536812027493)
Supplement: Supplementary file 2 [file e-68-0m960-Isup2.hkl]

# 
# h,k,l, Fc-squared, Fo-squared, sigma(Fo-squared) and status flag 
# 
data_I
_shelx_title ' 090317 in P2(1)/n' 
_shelx_refln_list_code          4 
_shelx_F_calc_maximum      217.05 
_exptl_crystal_F_000       820.00 
_reflns_d_resolution_high  0.8107 
 
loop_ 
 _symmetry_equiv_pos_as_xyz 
 'x, y, z' 
 '-x+1/2, y+1/2, -z+1/2' 
 '-x, -y, -z' 
 'x-1/2, -y-1/2, z-1/2' 
 
_cell_length_a     8.6359 
_cell_length_b    21.2426 
_cell_length_c     8.6416 
_cell_angle_alpha  90.000 
_cell_angle_beta   92.789 
_cell_angle_gamma  90.000 
 
_shelx_F_squared_multiplier     1.000 
 
loop_ 
 _refln_index_h 
 _refln_index_k 
 _refln_index_l 
 _refln_F_squared_calc 
 _refln_F_squared_meas 
 _refln_F_squared_sigma 
 _refln_observed_status 
   2   0   0     8917.75     8626.26     42.16 o 
   4   0   0    17281.30    16347.19    316.25 o 
   6   0   0      398.97      365.77     23.76 o 
   8   0   0     4166.94     3942.02     26.10 o 
  10   0   0     1147.06     1212.03     84.88 o 
   1   1   0       36.29      103.14     26.43 o 
   2   1   0    16699.94    17099.35    245.89 o 
   3   1   0     4566.08     5350.19    312.62 o 
   4   1   0     2432.30     2398.41    115.18 o 
   5   1   0        3.34       18.13     19.07 o 
   6   1   0     1366.32     1453.00     75.33 o 
   7   1   0      432.74      438.05     28.98 o 
   8   1   0     1335.55     1408.49    135.31 o 
   9   1   0      295.95      356.83     45.16 o 
  10   1   0      215.92      286.52     55.71 o 
   0   2   0     6979.05     6935.68    120.00 o 
   1   2   0     5451.11     5284.97     77.84 o 
   2   2   0     2137.11     2178.89     83.84 o 
   3   2   0     5203.82     4979.49     45.00 o 
   4   2   0     6419.21     6460.46     62.58 o 
   5   2   0     1712.37     1698.40     25.60 o 
   6   2   0       59.61       63.22     31.20 o 
   7   2   0      690.80      653.51     28.81 o 
   8   2   0      756.45      792.88     54.70 o 
   9   2   0      106.34      180.17     84.72 o 
  10   2   0      678.15      650.15     86.57 o 
   1   3   0       79.22       83.90     61.59 o 
   2   3   0     2666.65     2543.67     74.03 o 
   3   3   0     3689.35     3662.59     50.93 o 
   4   3   0      260.71      286.97     30.91 o 
   5   3   0      104.42      190.29     24.82 o 
   6   3   0     1290.94     1414.46     39.41 o 
   7   3   0      196.69      258.04     35.87 o 
   8   3   0      113.30      146.14     26.72 o 
   9   3   0      408.44      389.26     32.58 o 
  10   3   0      153.86      189.87     49.39 o 
   0   4   0     5511.18     5282.10     65.66 o 
   1   4   0      329.30      332.52     45.76 o 
   2   4   0        1.63       25.58     46.18 o 
   3   4   0        4.66       20.10     25.01 o 
   4   4   0     2234.24     2191.53     51.38 o 
   5   4   0      221.15      255.80     44.01 o 
   6   4   0      646.09      911.35     85.12 o 
   7   4   0       43.40       34.84     12.93 o 
   8   4   0      253.82      443.71    131.00 o 
   9   4   0       88.34       72.14     93.73 o 
  10   4   0      596.68      661.79    137.47 o 
   1   5   0        6.22       85.26     62.39 o 
   2   5   0     2345.22     2536.35     89.23 o 
   3   5   0       87.61      156.10     41.01 o 
   4   5   0       17.21       18.83     37.81 o 
   5   5   0     2087.68     2027.85     38.65 o 
   6   5   0     1252.60     1320.82     72.68 o 
   7   5   0        0.40       14.09     28.17 o 
   8   5   0       29.15       30.26     46.76 o 
   9   5   0      871.83      888.09    125.07 o 
  10   5   0      289.54      291.18     21.92 o 
   0   6   0    12918.99    12244.38    160.75 o 
   1   6   0     1750.04     1652.92     74.42 o 
   2   6   0      873.60      969.79    123.84 o 
   3   6   0     2741.21     2592.70     99.35 o 
   4   6   0     5727.24     5389.07     71.82 o 
   5   6   0       27.85       75.38     38.25 o 
   6   6   0      368.36      387.43     32.72 o 
   7   6   0     1238.16     1219.39     66.73 o 
   8   6   0      909.13      848.25     39.96 o 
   9   6   0      202.68      298.78    173.15 o 
  10   6   0       12.75        7.51     69.52 o 
   1   7   0      208.90      230.93     29.72 o 
   2   7   0      137.45      174.78     67.43 o 
   3   7   0     2379.20     2301.01     47.40 o 
   4   7   0     1014.49     1126.71     33.46 o 
   5   7   0     3968.62     3736.23     41.76 o 
   6   7   0        6.23        7.16     22.03 o 
   7   7   0        0.57       -6.43     17.64 o 
   8   7   0      223.11      365.27     70.77 o 
   9   7   0     1683.78     1893.64    108.92 o 
  10   7   0       52.04       57.72     61.60 o 
   0   8   0      356.79      330.26     67.41 o 
   1   8   0     5402.30     5378.81     55.28 o 
   2   8   0      289.51      332.19    145.67 o 
   3   8   0     4036.19     3887.40     94.48 o 
   4   8   0     2711.78     3003.61     62.98 o 
   5   8   0     2329.29     2303.16     91.42 o 
   6   8   0       93.49       79.43     25.78 o 
   7   8   0     3463.32     3457.88     68.71 o 
   8   8   0       20.89       30.26    117.44 o 
   9   8   0       90.51       64.81     25.28 o 
  10   8   0      635.58      787.80    200.00 o 
   1   9   0      558.68      512.49     31.77 o 
   2   9   0       45.16       83.00     51.64 o 
   3   9   0      293.02      436.33     33.07 o 
   4   9   0      103.06      137.26     77.24 o 
   5   9   0     4057.24     4251.39     76.09 o 
   6   9   0      255.55      341.00     46.54 o 
   7   9   0      487.54      462.18     24.23 o 
   8   9   0        8.19       26.36    106.95 o 
   9   9   0       47.24       35.24     78.05 o 
   0  10   0     4730.49     4614.31     19.02 o 
   1  10   0     1027.91     1004.82    181.52 o 
   2  10   0      215.08      220.49     17.70 o 
   3  10   0     7976.57     7603.74     43.63 o 
   4  10   0     1946.43     1967.29     41.20 o 
   5  10   0       11.40        8.96     29.78 o 
   6  10   0     1267.08     1500.10    160.38 o 
   7  10   0     1845.23     1734.31     26.01 o 
   8  10   0       52.04       55.86     16.05 o 
   9  10   0       38.59       39.90     95.61 o 
   1  11   0     2184.47     2015.90     84.24 o 
   2  11   0        0.87       44.70     23.39 o 
   3  11   0     3300.23     3102.78     45.88 o 
   4  11   0      318.07      299.00     61.59 o 
   5  11   0     5185.62     4693.38     69.29 o 
   6  11   0        8.21        1.31     30.33 o 
   7  11   0       99.38       85.02     62.07 o 
   8  11   0      196.91      208.08    170.14 o 
   9  11   0     1024.07     1333.16    203.57 o 
   0  12   0      350.77      450.10    107.35 o 
   1  12   0     1283.21     1308.92     93.68 o 
   2  12   0        0.06       -8.63     18.65 o 
   3  12   0     4675.90     4641.47     66.78 o 
   4  12   0        5.00       25.64     55.60 o 
   5  12   0       75.71      110.68     63.24 o 
   6  12   0        7.58      -10.23    121.04 o 
   7  12   0     2904.73     2870.71    132.33 o 
   8  12   0        2.42       -9.77     29.30 o 
   9  12   0      279.73      257.48     34.63 o 
   1  13   0     3744.57     3327.00    169.22 o 
   2  13   0     1680.28     1729.62     67.30 o 
   3  13   0     2447.21     2430.20     48.78 o 
   4  13   0      151.56      204.96     24.59 o 
   5  13   0     2916.25     2673.39     87.26 o 
   6  13   0      640.24      696.39     76.97 o 
   7  13   0      172.99      183.99     80.38 o 
   8  13   0       31.00      123.38    120.56 o 
   9  13   0      394.53      477.71     84.12 o 
   0  14   0     1524.61     1578.05     37.37 o 
   1  14   0     2733.84     2578.98     50.06 o 
   2  14   0       26.16       94.85     34.25 o 
   3  14   0     3377.44     3298.29     64.15 o 
   4  14   0      108.85       84.37     10.56 o 
   5  14   0      355.56      355.74    126.93 o 
   6  14   0      242.56      280.22     58.29 o 
   7  14   0     2492.10     2498.86     50.23 o 
   8  14   0       12.53       25.54    137.65 o 
   1  15   0     1242.30     1146.35     97.59 o 
   2  15   0     2612.49     2674.71     64.27 o 
   3  15   0        1.98       -4.01      9.47 o 
   4  15   0      106.20      182.61     31.51 o 
   5  15   0      162.98      330.14    139.63 o 
   6  15   0     1353.99     1294.49    267.42 o 
   7  15   0        1.75       -4.86      9.72 o 
   8  15   0       96.40      130.48     33.62 o 
   0  16   0     1263.81     1654.67    190.05 o 
   1  16   0      163.20      220.67     46.96 o 
   2  16   0      333.71      358.14     88.22 o 
   3  16   0      552.78      491.76    127.64 o 
   4  16   0     1026.42      945.43    227.70 o 
   5  16   0      297.84      354.56     61.39 o 
   6  16   0       28.32       62.05    113.25 o 
   7  16   0      583.42      547.51     30.54 o 
   8  16   0      476.78      545.62     79.00 o 
   1  17   0     1400.32     1424.26     92.55 o 
   2  17   0      857.11     1030.42    107.13 o 
   3  17   0       10.13       41.69     48.19 o 
   4  17   0        2.30        5.94     22.33 o 
   5  17   0       61.88       59.77     88.10 o 
   6  17   0       60.22      107.06     52.92 o 
   7  17   0      232.32      214.50     75.59 o 
   8  17   0      357.04      331.53     42.25 o 
   0  18   0     2798.97     2806.05     62.72 o 
   1  18   0       22.37       35.18     86.50 o 
   2  18   0      118.40      142.62     23.87 o 
   3  18   0        6.42       11.80     25.60 o 
   4  18   0      697.25      625.40     35.09 o 
   5  18   0      120.66       95.28    105.58 o 
   6  18   0      869.84      756.72     49.83 o 
   7  18   0      192.06      303.29    105.71 o 
   1  19   0     2422.86     2233.75    188.83 o 
   2  19   0     1824.56     1951.03     95.91 o 
   3  19   0        0.69        3.06     11.50 o 
   4  19   0       29.42       39.67     34.80 o 
   5  19   0       52.13       83.25     41.98 o 
   6  19   0      427.43      414.75     51.74 o 
   7  19   0       86.77       78.72     58.46 o 
   0  20   0      574.60      641.70    199.06 o 
   1  20   0        4.21       12.19     42.56 o 
   2  20   0      524.39      594.11    100.64 o 
   3  20   0       86.35       68.42     22.10 o 
   4  20   0      441.74      442.47     29.65 o 
   5  20   0       12.10       21.88    106.57 o 
   6  20   0       96.06      191.12     66.38 o 
   1  21   0       73.95       37.31     31.36 o 
   2  21   0     3894.49     3544.47    280.47 o 
   3  21   0      656.14      679.03    205.67 o 
   4  21   0       13.86       11.52     35.09 o 
   5  21   0      449.88      445.91     51.83 o 
   6  21   0      881.01      866.67     41.78 o 
   0  22   0     1938.65     2153.64    131.64 o 
   1  22   0        3.99       31.62     68.23 o 
   2  22   0      229.84      286.55     48.86 o 
   3  22   0        2.23       24.93     44.02 o 
   4  22   0      369.22      386.26     99.12 o 
   5  22   0        0.16       -6.41    104.60 o 
   1  23   0      592.36      832.87    128.73 o 
   2  23   0      476.63      378.13     50.05 o 
   3  23   0      409.87      367.12    104.37 o 
   4  23   0       39.28      221.41    169.77 o 
   5  23   0      124.86      123.57     16.34 o 
   0  24   0     1911.57     1723.78    146.48 o 
   1  24   0        1.06       -5.81     12.96 o 
   2  24   0       73.16       92.43     58.87 o 
   3  24   0       37.16       98.21     64.04 o 
   4  24   0      424.55      507.24    181.41 o 
   1  25   0      229.65      257.42     42.36 o 
   2  25   0     1134.44     1180.99    106.63 o 
   3  25   0       71.27      130.80    112.80 o 
   0  26   0      469.32      430.62    151.55 o 
   1  26   0       54.31       70.46     52.59 o 
  -9   0   1      867.87      866.68    205.82 o 
  -7   0   1      322.16      411.95     60.90 o 
  -5   0   1     1573.43     1584.80     96.81 o 
  -3   0   1     4307.41     4317.58     72.02 o 
  -1   0   1    11811.87    11430.93     93.89 o 
   3   0   1     4889.78     5030.92    116.93 o 
   5   0   1    11175.35    11032.54     95.89 o 
   7   0   1      578.53      621.98     84.13 o 
   9   0   1      307.94      292.02      2.63 o 
 -10   1   1       36.37       38.16     32.09 o 
  -9   1   1     1230.07     1244.85     27.21 o 
  -8   1   1      668.20      587.04     96.44 o 
  -7   1   1      188.71      152.12     14.10 o 
  -6   1   1      107.73      139.45     11.25 o 
  -5   1   1    11318.43    10514.13     94.20 o 
  -4   1   1      278.57      348.50     45.36 o 
  -3   1   1      106.29      154.56     24.95 o 
  -2   1   1    47110.09    45340.33    271.84 o 
  -1   1   1    24070.32    23023.92    329.99 o 
   0   1   1     3454.91     3426.44     56.68 o 
   1   1   1      620.95     1015.87     57.24 o 
   2   1   1      118.88      117.14     39.04 o 
   3   1   1    21682.35    21061.75    170.31 o 
   4   1   1      175.04      183.85     69.37 o 
   5   1   1     4837.40     4660.42     54.78 o 
   6   1   1        1.60       43.63    119.69 o 
   7   1   1     1143.70     1107.79     79.25 o 
   8   1   1       39.92       56.36     30.43 o 
   9   1   1      958.83      908.45     29.26 o 
  10   1   1        6.38        5.37     50.78 o 
 -10   2   1      411.14      397.16     35.28 o 
  -9   2   1     1264.22     1188.97    264.42 o 
  -8   2   1       39.58       43.45     41.40 o 
  -7   2   1     2401.48     2278.74     65.64 o 
  -6   2   1      326.44      339.04     28.44 o 
  -5   2   1        0.62       29.79     22.88 o 
  -4   2   1        1.91        8.35     26.98 o 
  -3   2   1       44.64       63.16      8.98 o 
  -2   2   1       25.95       60.07     23.80 o 
  -1   2   1     4547.31     4293.54     59.29 o 
   0   2   1     8026.97     8099.96    118.00 o 
   1   2   1    29152.32    27632.73    274.07 o 
   2   2   1     1194.46     1255.69     60.49 o 
   3   2   1     4564.50     4376.50    165.91 o 
   4   2   1       11.01       -5.57     19.15 o 
   5   2   1      888.43      838.73     16.07 o 
   6   2   1      118.03      241.02     76.77 o 
   7   2   1      335.53      384.87     90.24 o 
   8   2   1        3.30       69.01     30.47 o 
   9   2   1      791.65      785.93    113.80 o 
  10   2   1       51.07       43.31    103.66 o 
 -10   3   1        4.14       12.35     96.70 o 
  -9   3   1      605.97      603.21    236.25 o 
  -8   3   1      239.28      275.37    122.01 o 
  -7   3   1      551.90      575.61     32.95 o 
  -6   3   1     1246.30     1250.12     61.12 o 
  -5   3   1     4232.63     3942.20    178.98 o 
  -4   3   1     1025.36     1210.62     57.60 o 
  -3   3   1      662.65      622.22     58.18 o 
  -2   3   1      108.53      103.54     30.96 o 
  -1   3   1     5285.38     4951.25     43.11 o 
   0   3   1     1632.77     1725.10     77.95 o 
   1   3   1     1048.64      997.90     25.29 o 
   2   3   1     2166.30     2138.20     55.63 o 
   3   3   1     7584.72     7226.04     84.32 o 
   4   3   1      981.52     1097.18     61.62 o 
   5   3   1     3191.19     3291.36    124.21 o 
   6   3   1      108.43      124.57     25.77 o 
   7   3   1      163.74      146.38     73.62 o 
   8   3   1      224.56      310.11     44.02 o 
   9   3   1     1354.61     1326.40      8.08 o 
  10   3   1      195.14      220.58     95.36 o 
 -10   4   1      459.02      465.70     72.02 o 
  -9   4   1      233.75      246.72     74.09 o 
  -8   4   1       63.59       44.67     18.34 o 
  -7   4   1      690.60      713.08    168.81 o 
  -6   4   1      257.65      229.93     30.27 o 
  -5   4   1       65.87       87.94     57.75 o 
  -4   4   1      518.71      535.33     59.11 o 
  -3   4   1      462.60      476.65     34.80 o 
  -2   4   1       63.98       64.23     59.45 o 
  -1   4   1      567.85      533.56      7.76 o 
   0   4   1     4606.45     4509.22    149.85 o 
   1   4   1     6190.88     5808.93     27.53 o 
   2   4   1     3479.05     3687.32     59.51 o 
   3   4   1     3099.25     3036.11     56.40 o 
   4   4   1     1282.40     1333.09     43.06 o 
   5   4   1     2660.69     2557.37     38.08 o 
   6   4   1      120.18      135.39     55.57 o 
   7   4   1      813.83      820.29     27.12 o 
   8   4   1      454.35      398.70     28.73 o 
   9   4   1      311.66      296.18     21.13 o 
  10   4   1       12.87        5.79     11.74 o 
 -10   5   1        4.00       51.45    130.85 o 
  -9   5   1      694.41      732.34     87.03 o 
  -8   5   1      954.26      951.01     29.64 o 
  -7   5   1      251.37      232.69     24.39 o 
  -6   5   1     1444.09     1349.70     59.11 o 
  -5   5   1     2477.88     2401.66     42.58 o 
  -4   5   1     1893.68     1918.28     45.42 o 
  -3   5   1     1432.02     1367.84     96.19 o 
  -2   5   1      173.81      412.83     58.15 o 
  -1   5   1     3567.58     3361.37     43.20 o 
   0   5   1     2060.74     1972.64     82.01 o 
   1   5   1     1928.99     1825.26     26.92 o 
   2   5   1     1138.86     1151.51     56.21 o 
   3   5   1     6773.18     6353.71     87.77 o 
   4   5   1     1684.40     1788.17     49.41 o 
   5   5   1     1459.79     1408.00     46.46 o 
   6   5   1      192.81      160.97     53.88 o 
   7   5   1      429.09      420.58     13.45 o 
   8   5   1      944.15     1001.21     90.46 o 
   9   5   1      391.72      352.17     31.36 o 
  10   5   1      285.21      289.58    205.82 o 
 -10   6   1      192.76      153.22     54.82 o 
  -9   6   1      150.81      171.66     41.38 o 
  -8   6   1       59.82       72.58     97.32 o 
  -7   6   1        5.47       25.39     99.85 o 
  -6   6   1      741.05      776.60     50.39 o 
  -5   6   1      218.02      255.68     47.19 o 
  -4   6   1       59.34      217.16     62.29 o 
  -3   6   1      355.70      390.05     42.45 o 
  -2   6   1     1841.18     1719.19     50.09 o 
  -1   6   1       84.86       74.96      8.12 o 
   0   6   1     2555.19     2635.99     87.36 o 
   1   6   1       12.07      145.03     50.81 o 
   2   6   1      494.30      687.35     38.48 o 
   3   6   1      124.29      191.84     54.71 o 
   4   6   1     2190.19     2208.72     54.04 o 
   5   6   1     1159.24     1225.90    135.63 o 
   6   6   1       49.05      122.50     48.45 o 
   7   6   1      177.86      152.37      5.52 o 
   8   6   1     1939.86     1781.91    207.14 o 
   9   6   1       33.91       50.51     42.94 o 
  10   6   1       56.38       30.99     39.06 o 
 -10   7   1       10.17       -4.49     12.56 o 
  -9   7   1       83.75       65.35     34.97 o 
  -8   7   1     1202.19     1280.27    205.92 o 
  -7   7   1        0.41      -14.45     31.46 o 
  -6   7   1      462.39      601.59     76.58 o 
  -5   7   1      372.61      355.45     12.59 o 
  -4   7   1     6631.22     6458.52     60.71 o 
  -3   7   1      513.79      866.16     81.20 o 
  -2   7   1     2794.88     2888.91     47.91 o 
  -1   7   1     1074.89     1097.48    167.35 o 
   0   7   1     8445.00     8064.61     51.02 o 
   1   7   1     2664.14     2518.32     98.46 o 
   2   7   1      115.40      123.84     44.14 o 
   3   7   1     1770.78     1845.10     62.13 o 
   4   7   1      460.04      405.27      7.77 o 
   5   7   1     1892.01     2137.76     71.60 o 
   6   7   1     1806.72     1948.35     48.56 o 
   7   7   1      855.27      889.92     57.53 o 
   8   7   1       73.54      134.25     90.24 o 
   9   7   1       16.27       56.46     49.22 o 
  10   7   1      924.74      874.57    127.89 o 
 -10   8   1      913.59      954.94    120.94 o 
  -9   8   1        1.69       -1.64      3.27 o 
  -8   8   1       36.04       65.54    166.76 o 
  -7   8   1      232.86      220.91     95.48 o 
  -6   8   1      225.03      380.88     89.96 o 
  -5   8   1     1356.52     1540.86     84.92 o 
  -4   8   1       60.67       50.74     10.66 o 
  -3   8   1     1369.18     1381.35     56.48 o 
  -2   8   1     5055.31     4939.52     69.03 o 
  -1   8   1     1787.27     1678.34     44.75 o 
   0   8   1      561.26      551.59     50.86 o 
   1   8   1     3246.83     3177.18    104.10 o 
   2   8   1     2339.35     2530.37     81.24 o 
   3   8   1      599.24      670.16     28.13 o 
   4   8   1     2119.11     2100.55    140.20 o 
   5   8   1      241.83      274.77     86.10 o 
   6   8   1       24.60       20.83     25.10 o 
   7   8   1       80.58       65.50     29.10 o 
   8   8   1      533.65      834.40    216.72 o 
   9   8   1       79.87       83.23     59.45 o 
  10   8   1       50.62       53.90    134.27 o 
  -9   9   1        3.59       26.29     91.46 o 
  -8   9   1      335.24      368.99     87.79 o 
  -7   9   1      110.48      128.75     72.86 o 
  -6   9   1     1456.69     1672.99     42.04 o 
  -5   9   1       98.38      152.10     82.60 o 
  -4   9   1     2998.06     3184.29     68.84 o 
  -3   9   1     1322.12     1526.14     28.59 o 
  -2   9   1    10510.21     9819.78    416.20 o 
  -1   9   1        0.52       -4.42     10.03 o 
   0   9   1     1498.40     1538.90     85.48 o 
   1   9   1    13851.83    14265.53    110.78 o 
   2   9   1    11629.03    11298.26     96.45 o 
   3   9   1     1023.68     1094.19     43.61 o 
   4   9   1      838.36      844.66     29.94 o 
   5   9   1      438.96      412.70     13.34 o 
   6   9   1     3921.66     3812.36     64.08 o 
   7   9   1        4.43       13.79    111.08 o 
   8   9   1     2050.23     2093.59     86.80 o 
   9   9   1      462.18      479.42     47.59 o 
  -9  10   1       19.25       78.50     87.89 o 
  -8  10   1      301.31      362.65     51.64 o 
  -7  10   1      107.85      102.07     27.55 o 
  -6  10   1     3034.99     2826.65     87.08 o 
  -5  10   1      236.45      247.59     53.30 o 
  -4  10   1     1688.36     1688.79     37.01 o 
  -3  10   1      538.22      654.61     61.63 o 
  -2  10   1     5273.34     4958.88     63.52 o 
  -1  10   1      388.96      372.30     17.47 o 
   0  10   1     7490.93     7267.03     77.71 o 
   1  10   1      152.89      153.49     20.09 o 
   2  10   1      149.91      141.42      9.84 o 
   3  10   1       40.71       45.20     31.98 o 
   4  10   1      653.19      733.44    134.31 o 
   5  10   1       45.26       58.00     22.30 o 
   6  10   1        7.41       -1.51     22.18 o 
   7  10   1       85.21       92.23     28.11 o 
   8  10   1     1823.92     1825.23    117.56 o 
   9  10   1     1019.57     1037.11     90.52 o 
  -9  11   1        1.74      -15.02     35.68 o 
  -8  11   1      861.95      937.65    113.87 o 
  -7  11   1       70.41       75.28     76.27 o 
  -6  11   1       84.13       81.14     68.51 o 
  -5  11   1      747.82      765.55     36.66 o 
  -4  11   1     7299.52     7050.49     57.01 o 
  -3  11   1       37.00      156.88     44.89 o 
  -2  11   1     5479.05     5222.10     94.36 o 
  -1  11   1        9.99        9.19     10.06 o 
   0  11   1      677.71      704.02     76.23 o 
   1  11   1       38.90       30.46     15.65 o 
   2  11   1      658.61      800.14    105.84 o 
   3  11   1      203.90      228.05     47.88 o 
   4  11   1        5.48        1.70     14.80 o 
   5  11   1      155.54      149.54     45.52 o 
   6  11   1     3889.05     3863.72     61.09 o 
   7  11   1        5.35       17.90     31.69 o 
   8  11   1      275.37      241.13     74.37 o 
   9  11   1      116.63       91.77     16.17 o 
  -9  12   1      109.37      137.28    100.85 o 
  -8  12   1      124.58      118.42     73.63 o 
  -7  12   1      269.78      273.86     30.61 o 
  -6  12   1     1805.97     1925.74     94.74 o 
  -5  12   1       29.46       41.69     42.63 o 
  -4  12   1      667.56      656.04    138.30 o 
  -3  12   1      926.45      961.76    126.65 o 
  -2  12   1     8049.69     7590.79     31.66 o 
  -1  12   1      805.88      920.10     61.07 o 
   0  12   1     1532.21     1528.92     74.55 o 
   1  12   1     1164.24     1127.12    121.99 o 
   2  12   1     1309.40     1584.33     53.93 o 
   3  12   1     1299.25     1449.83     74.67 o 
   4  12   1      986.68     1213.33     70.69 o 
   5  12   1      409.26      446.49     30.65 o 
   6  12   1      174.31      187.16     40.48 o 
   7  12   1      217.02      272.18     48.55 o 
   8  12   1     1019.35     1039.83    102.16 o 
   9  12   1       14.86       10.37     48.35 o 
  -9  13   1       17.46       36.81     88.45 o 
  -8  13   1     1109.62     1023.13     60.85 o 
  -7  13   1      437.75      462.01    111.18 o 
  -6  13   1       74.81       71.93     86.36 o 
  -5  13   1      603.60      684.06     45.78 o 
  -4  13   1     5129.28     4944.38    149.59 o 
  -3  13   1        4.67       24.75     53.89 o 
  -2  13   1     3048.65     3049.55     62.72 o 
  -1  13   1        2.95       20.28     70.82 o 
   0  13   1     2471.00     2332.54    190.84 o 
   1  13   1        0.38       25.94     28.75 o 
   2  13   1     1607.38     1461.65    138.77 o 
   3  13   1        7.11       -0.26     11.09 o 
   4  13   1      900.08      853.25     55.68 o 
   5  13   1      109.06       86.27     76.03 o 
   6  13   1     1471.75     1551.43     63.71 o 
   7  13   1       56.37       79.64     48.81 o 
   8  13   1        4.15        6.52     30.50 o 
   9  13   1       33.80       39.11     16.36 o 
  -8  14   1      182.09      152.36     62.12 o 
  -7  14   1       78.60      118.73     28.64 o 
  -6  14   1      986.33      999.82    112.17 o 
  -5  14   1       48.15       49.48     38.62 o 
  -4  14   1      844.71      935.34    116.56 o 
  -3  14   1     1355.13     1341.37     82.84 o 
  -2  14   1     3032.06     2793.40    228.82 o 
  -1  14   1      812.83      860.58     40.99 o 
   0  14   1      233.02      261.39     41.63 o 
   1  14   1      917.01      826.85     26.54 o 
   2  14   1      481.04      525.44     30.28 o 
   3  14   1      889.02      917.91     37.54 o 
   4  14   1      445.17      494.13     44.33 o 
   5  14   1     1078.82     1118.17     55.62 o 
   6  14   1       15.71        9.89     34.23 o 
   7  14   1      348.18      335.62      7.04 o 
   8  14   1      240.17      349.45    106.86 o 
  -8  15   1      275.70      351.82     87.10 o 
  -7  15   1      645.87      633.96     42.82 o 
  -6  15   1     1004.11     1069.00     39.06 o 
  -5  15   1     1243.76     1248.33     42.97 o 
  -4  15   1      871.47      990.70     59.38 o 
  -3  15   1      494.50      540.47     43.19 o 
  -2  15   1     1992.32     1923.33    150.07 o 
  -1  15   1     1909.86     1961.04     69.74 o 
   0  15   1      472.33      580.94     87.65 o 
   1  15   1      451.30      461.73     27.91 o 
   2  15   1     4789.91     4295.82     24.57 o 
   3  15   1      817.57      749.14     71.04 o 
   4  15   1       35.13       22.19     21.88 o 
   5  15   1      308.92      294.88     20.91 o 
   6  15   1     1723.86     1937.30     77.31 o 
   7  15   1       13.40        7.20     84.49 o 
   8  15   1       46.04       31.93     39.25 o 
  -8  16   1       92.06      168.15     56.79 o 
  -7  16   1      675.86      548.86    123.18 o 
  -6  16   1      568.61      519.06     34.01 o 
  -5  16   1       25.20       24.62     43.29 o 
  -4  16   1      352.10      389.81     59.66 o 
  -3  16   1     2602.25     2444.25     63.94 o 
  -2  16   1      176.38      149.38     39.11 o 
  -1  16   1     7670.79     7351.28    112.21 o 
   0  16   1      288.03      235.32     58.56 o 
   1  16   1      299.34      329.38     28.71 o 
   2  16   1      892.21      917.29     39.70 o 
   3  16   1     1010.55     1124.25     39.23 o 
   4  16   1        5.41        9.22     12.48 o 
   5  16   1       80.91      114.67     99.71 o 
   6  16   1      145.22      258.03     93.35 o 
   7  16   1     1100.03     1384.20     97.37 o 
   8  16   1       65.05       77.18    147.42 o 
  -8  17   1      840.43      925.59     76.49 o 
  -7  17   1        1.88        9.13     86.02 o 
  -6  17   1      356.04      314.31     11.81 o 
  -5  17   1      943.53     1100.62    107.00 o 
  -4  17   1      665.79      675.54     45.58 o 
  -3  17   1      204.47      336.88     84.74 o 
  -2  17   1      239.54      294.75     57.34 o 
  -1  17   1      247.49      293.24     76.96 o 
   0  17   1      153.24      179.43     38.14 o 
   1  17   1     1435.40     1464.20    126.61 o 
   2  17   1     1997.55     1817.73     61.98 o 
   3  17   1     1786.07     1698.16     90.67 o 
   4  17   1     1047.94     1277.69     74.78 o 
   5  17   1     1853.00     2109.32    172.77 o 
   6  17   1       12.31       11.78     30.66 o 
   7  17   1      367.61      398.27     62.67 o 
  -7  18   1      280.25      352.25     63.36 o 
  -6  18   1      108.02       92.28     84.75 o 
  -5  18   1        4.55        0.86     48.50 o 
  -4  18   1      106.57      107.04     24.04 o 
  -3  18   1       35.68       73.56     27.48 o 
  -2  18   1      451.46      446.47     86.22 o 
  -1  18   1     2936.22     2960.28     73.71 o 
   0  18   1      616.79      617.62     44.19 o 
   1  18   1     1590.32     1798.94     61.39 o 
   2  18   1      123.50      111.60     28.69 o 
   3  18   1      749.42      726.98     18.70 o 
   4  18   1        5.72       20.61     39.56 o 
   5  18   1      938.16     1079.28    130.24 o 
   6  18   1       31.88       12.40     94.75 o 
   7  18   1      206.00      212.03     76.06 o 
  -7  19   1      423.58      417.92     35.48 o 
  -6  19   1        6.96       38.79     76.43 o 
  -5  19   1        7.65       19.36     25.61 o 
  -4  19   1      285.29      240.27     35.61 o 
  -3  19   1       42.56       26.02     10.33 o 
  -2  19   1      288.77      293.36     19.90 o 
  -1  19   1       92.89      179.02     43.29 o 
   0  19   1       26.41       83.69     56.07 o 
   1  19   1       99.47       77.93     21.42 o 
   2  19   1       26.43       37.85     15.39 o 
   3  19   1      895.52      898.84     47.22 o 
   4  19   1        2.23        1.92     19.45 o 
   5  19   1      664.61      626.46     60.94 o 
   6  19   1       49.21      134.74    105.05 o 
   7  19   1      449.16      422.92     69.97 o 
  -6  20   1       35.43       36.12     19.79 o 
  -5  20   1        1.45       -1.64      3.29 o 
  -4  20   1       18.96        8.60     34.06 o 
  -3  20   1      757.35      695.16     32.06 o 
  -2  20   1      412.31      443.86     34.11 o 
  -1  20   1      135.20      119.35     14.46 o 
   0  20   1        4.31      -12.73     50.97 o 
   1  20   1     2609.28     2442.20    149.01 o 
   2  20   1       98.88      178.09     76.50 o 
   3  20   1      124.00      106.31     21.55 o 
   4  20   1        0.09      -15.02    111.18 o 
   5  20   1      301.08      387.58     67.12 o 
   6  20   1      183.81      151.28     60.50 o 
  -6  21   1       72.92       70.22     59.23 o 
  -5  21   1      254.18      342.21     94.12 o 
  -4  21   1       39.51       29.53     62.20 o 
  -3  21   1        2.23       41.34    102.33 o 
  -2  21   1      279.49      236.50     28.54 o 
  -1  21   1     1083.00     1116.75     82.32 o 
   0  21   1       54.45       40.58     89.73 o 
   1  21   1      351.04      431.02     56.94 o 
   2  21   1       66.98       74.09     70.36 o 
   3  21   1     1637.34     1907.96    104.85 o 
   4  21   1       68.86       37.93    111.36 o 
   5  21   1      448.72      525.08    159.81 o 
   6  21   1        9.20        6.59     44.08 o 
  -5  22   1       30.57       25.40     22.40 o 
  -4  22   1      282.56      318.43     65.93 o 
  -3  22   1      610.54      767.53    143.38 o 
  -2  22   1      463.50      489.37     71.51 o 
  -1  22   1      247.14      291.28     64.34 o 
   0  22   1      373.53      617.11    114.93 o 
   1  22   1      923.15      934.98    115.40 o 
   2  22   1       72.61       56.50     34.13 o 
   3  22   1      513.29      577.46     60.91 o 
   4  22   1       99.57      234.56    151.93 o 
   5  22   1      387.95      466.67    132.40 o 
  -5  23   1      327.37      334.87     23.02 o 
  -4  23   1      223.72      219.81     55.13 o 
  -3  23   1       34.18       19.94     90.24 o 
  -2  23   1        8.75       25.95    132.61 o 
  -1  23   1     1184.25     1281.14     75.66 o 
   0  23   1      241.35      322.28     99.87 o 
   1  23   1      710.84      651.50     28.62 o 
   2  23   1      133.27      220.48     44.62 o 
   3  23   1     1387.76     1260.42     29.36 o 
   4  23   1      127.25      146.67     40.56 o 
  -4  24   1       76.96       72.84     66.59 o 
  -3  24   1      427.07      390.48     86.01 o 
  -2  24   1      280.24      245.57     27.04 o 
  -1  24   1        3.23      -12.40     38.02 o 
   0  24   1      389.40      347.43     18.29 o 
   1  24   1      554.59      750.89     94.27 o 
   2  24   1        0.41       -4.18      8.36 o 
   3  24   1      246.83      340.47    129.77 o 
   4  24   1      124.90      258.22    149.30 o 
  -3  25   1        6.89        4.33      9.55 o 
  -2  25   1      385.49      323.92     42.82 o 
  -1  25   1      432.33      532.08     93.28 o 
   0  25   1       30.61       10.19     31.92 o 
   1  25   1      198.10      305.57     94.46 o 
   2  25   1      182.16      193.03     39.62 o 
   0  26   1      593.50      570.95     43.76 o 
 -10   0   2     1954.06     2049.04     68.73 o 
  -8   0   2      135.80      176.53     61.78 o 
  -6   0   2     7208.06     6826.02     72.58 o 
  -4   0   2     7537.58     7332.31    151.18 o 
  -2   0   2    16800.66    17442.29    142.44 o 
   0   0   2      144.10      449.81     76.43 o 
   2   0   2      438.90      476.23     78.12 o 
   4   0   2     2708.53     2582.72    127.80 o 
   6   0   2      333.46      318.88    127.89 o 
   8   0   2     1263.21     1365.28    117.75 o 
  10   0   2        2.94       -4.79      9.58 o 
 -10   1   2      147.43      126.03     27.93 o 
  -9   1   2      446.59      566.54     85.82 o 
  -8   1   2     1071.66     1017.50     66.57 o 
  -7   1   2       13.68        3.64     20.85 o 
  -6   1   2       83.69       82.03     30.83 o 
  -5   1   2     4088.65     3815.60     23.99 o 
  -4   1   2     3882.48     3820.31     50.55 o 
  -3   1   2       59.13       65.95     25.48 o 
  -2   1   2     6703.66     6698.55    372.01 o 
  -1   1   2      589.12      584.02     23.31 o 
   0   1   2      108.53      103.14     12.19 o 
   1   1   2     1750.02     1660.96     15.20 o 
   2   1   2      290.90      426.81     58.46 o 
   3   1   2     7910.84     7459.01     65.35 o 
   4   1   2     4395.73     4323.34     87.77 o 
   5   1   2     2504.55     2546.41    114.71 o 
   6   1   2     1438.61     1802.74    116.08 o 
   7   1   2       77.56      107.23     28.61 o 
   8   1   2       62.66       84.62     64.30 o 
   9   1   2        5.49       23.38     80.78 o 
  10   1   2      304.49      333.19     86.57 o 
 -10   2   2      934.50      925.64     46.61 o 
  -9   2   2       22.24       24.55     88.41 o 
  -8   2   2      332.16      327.13     56.70 o 
  -7   2   2      152.95      237.47     57.00 o 
  -6   2   2     5781.00     5673.95     57.96 o 
  -5   2   2      148.86      144.84     10.88 o 
  -4   2   2     1261.74     1419.03    109.81 o 
  -3   2   2      818.00      926.30    131.63 o 
  -2   2   2    19105.93    18981.28    237.39 o 
  -1   2   2       25.06      138.18     33.93 o 
   0   2   2      740.21      873.11    133.92 o 
   1   2   2       82.48      152.73     28.34 o 
   2   2   2      512.59      891.76     70.58 o 
   3   2   2     2337.09     2473.91    140.83 o 
   4   2   2     9069.34     8749.05    288.82 o 
   5   2   2       59.18       47.17      7.34 o 
   6   2   2      699.69      888.03     30.01 o 
   7   2   2      441.39      594.56    129.58 o 
   8   2   2     2256.75     2458.92    101.57 o 
   9   2   2        9.43       -4.51     55.44 o 
  10   2   2      164.18      136.15     98.41 o 
 -10   3   2      320.28      299.91     73.74 o 
  -9   3   2        1.54        3.19     41.04 o 
  -8   3   2     1421.76     1492.07     47.70 o 
  -7   3   2      442.37      412.20     39.34 o 
  -6   3   2     1149.99     1210.48     52.59 o 
  -5   3   2     2193.62     2154.09    161.02 o 
  -4   3   2     8646.46     9103.75    310.24 o 
  -3   3   2     3235.74     3076.62    131.91 o 
  -2   3   2     4766.53     4607.53     83.19 o 
  -1   3   2     4776.19     4547.67     43.68 o 
   0   3   2     8528.90     8479.71    287.00 o 
   1   3   2     3253.46     3096.88     33.53 o 
   2   3   2     1045.24     1130.52     54.63 o 
   3   3   2     6238.69     6205.19     66.19 o 
   4   3   2     5882.28     5564.64    153.54 o 
   5   3   2      272.78      301.56     44.89 o 
   6   3   2     1088.86     1182.68    106.50 o 
   7   3   2       94.51       75.39      9.73 o 
   8   3   2      460.46      445.79     26.79 o 
   9   3   2        1.40       15.33     52.77 o 
  10   3   2      348.49      459.54    182.16 o 
 -10   4   2      771.41      796.54    107.83 o 
  -9   4   2      708.44      730.76     78.78 o 
  -8   4   2       14.22       18.53     32.63 o 
  -7   4   2      749.30      734.77     38.67 o 
  -6   4   2     1687.20     1747.94     49.83 o 
  -5   4   2     1066.30     1102.44     30.50 o 
  -4   4   2       15.09       26.14     60.93 o 
  -3   4   2     2619.69     2775.32     45.90 o 
  -2   4   2     6167.94     7215.27     99.98 o 
  -1   4   2      185.25      154.80     21.81 o 
   0   4   2     7690.02     7459.64    111.81 o 
   1   4   2     7038.98     6678.71     87.92 o 
   2   4   2      389.21      693.05     64.06 o 
   3   4   2     1482.09     1461.67     56.91 o 
   4   4   2     4934.06     4683.36     52.07 o 
   5   4   2     1848.55     1923.67     53.46 o 
   6   4   2      885.74      861.49    104.64 o 
   7   4   2      817.15      807.92     75.42 o 
   8   4   2     2560.65     2618.67     25.63 o 
   9   4   2      325.74      353.83     31.38 o 
  10   4   2        3.45       32.68     85.07 o 
 -10   5   2       92.09       64.39     54.75 o 
  -9   5   2        7.11        5.90     91.98 o 
  -8   5   2      248.63      240.53     20.40 o 
  -7   5   2     1027.50     1309.78     40.56 o 
  -6   5   2      307.02      381.79     54.27 o 
  -5   5   2     2326.21     2447.40    100.96 o 
  -4   5   2     1167.36     1287.72    125.72 o 
  -3   5   2      143.61      128.26     11.44 o 
  -2   5   2       68.95       67.95     49.47 o 
  -1   5   2     5659.11     5724.79     39.25 o 
   0   5   2      382.47      421.50     24.67 o 
   1   5   2     7201.22     6797.65     95.61 o 
   2   5   2     1299.19     1418.71    118.60 o 
   3   5   2     5177.10     5096.91    115.61 o 
   4   5   2      281.88      367.57     44.31 o 
   5   5   2       17.12      143.62     65.43 o 
   6   5   2     2005.07     1862.97     35.71 o 
   7   5   2      150.55      172.67     14.77 o 
   8   5   2       11.71       81.33     79.73 o 
   9   5   2       68.38      157.47     57.23 o 
  10   5   2      384.23      358.50      4.69 o 
 -10   6   2      161.16      144.60     88.08 o 
  -9   6   2      398.38      430.87     60.50 o 
  -8   6   2       15.01       27.00     91.45 o 
  -7   6   2     1081.14     1003.21     63.65 o 
  -6   6   2      224.95      208.51     26.30 o 
  -5   6   2       60.24      136.69     24.26 o 
  -4   6   2       24.77       40.84     89.72 o 
  -3   6   2     1761.58     2222.20     94.55 o 
  -2   6   2     2692.19     2642.14     82.63 o 
  -1   6   2       13.66       55.22     22.98 o 
   0   6   2     3975.44     3798.02     85.56 o 
   1   6   2    11851.90    11782.11    329.96 o 
   2   6   2      262.23      213.91     36.59 o 
   3   6   2     1581.33     1785.95    114.93 o 
   4   6   2     1409.23     1666.96     83.19 o 
   5   6   2     1907.12     1921.81    121.81 o 
   6   6   2      548.92      440.62     33.76 o 
   7   6   2      955.78      977.53    130.88 o 
   8   6   2     2125.89     2195.36     68.55 o 
   9   6   2      382.03      376.25     42.90 o 
  10   6   2       53.46       73.89     79.57 o 
 -10   7   2        0.93      -15.02     81.32 o 
  -9   7   2       30.20       49.01    153.62 o 
  -8   7   2        1.72       13.97     68.73 o 
  -7   7   2       15.21        3.56     12.80 o 
  -6   7   2      226.60      268.88     32.44 o 
  -5   7   2      701.88      688.92     43.57 o 
  -4   7   2       62.32       69.81     62.52 o 
  -3   7   2       93.67       81.99     12.66 o 
  -2   7   2      175.15      273.44     56.45 o 
  -1   7   2     6084.75     5865.22     71.95 o 
   0   7   2      436.16      425.16     37.68 o 
   1   7   2       29.74       18.51     24.19 o 
   2   7   2     6902.62     7172.35    269.64 o 
   3   7   2     8551.70     8668.45     61.62 o 
   4   7   2        2.73      165.15     59.97 o 
   5   7   2       55.07       51.22     20.34 o 
   6   7   2      579.83      605.49     43.99 o 
   7   7   2       24.90       19.92     83.48 o 
   8   7   2       92.99       88.55     98.53 o 
   9   7   2      409.60      418.84     79.45 o 
 -10   8   2       55.98      253.15    192.68 o 
  -9   8   2      330.36      485.45    204.89 o 
  -8   8   2        2.09       -5.24     26.57 o 
  -7   8   2      784.02      859.00     62.01 o 
  -6   8   2        6.02       17.26     41.03 o 
  -5   8   2     1085.71     1063.12     80.69 o 
  -4   8   2      229.07      346.73     76.02 o 
  -3   8   2     1796.23     1882.87     95.51 o 
  -2   8   2     1911.15     2019.76     70.20 o 
  -1   8   2     5630.37     5797.29    328.16 o 
   0   8   2    11232.30    11585.74    128.96 o 
   1   8   2    12027.65    11372.40    160.40 o 
   2   8   2        7.41       18.65     49.37 o 
   3   8   2      464.19      494.36     40.08 o 
   4   8   2      677.92      849.35     71.05 o 
   5   8   2     1449.52     1399.32     45.13 o 
   6   8   2      103.60      132.65     33.92 o 
   7   8   2       77.53      238.41     93.68 o 
   8   8   2        6.01        6.93    137.71 o 
   9   8   2     1844.37     1829.41     55.48 o 
  -9   9   2      471.45      477.94      4.13 o 
  -8   9   2      641.44      594.75     32.02 o 
  -7   9   2      804.63      858.48     28.63 o 
  -6   9   2       12.77       13.67     40.77 o 
  -5   9   2     2136.68     2109.80     38.71 o 
  -4   9   2      201.13      302.78     40.30 o 
  -3   9   2     1308.70     1634.31     57.82 o 
  -2   9   2        0.23        0.23     24.58 o 
  -1   9   2     9751.64     9504.36    112.02 o 
   0   9   2       45.68      128.66     79.20 o 
   1   9   2     5702.81     5603.15    516.00 o 
   2   9   2      155.03      163.71     34.09 o 
   3   9   2     3818.36     3744.43     38.25 o 
   4   9   2      135.47      129.56     18.86 o 
   5   9   2       30.16       28.90      9.66 o 
   6   9   2      334.70      315.96     31.23 o 
   7   9   2     6240.18     6062.76     84.34 o 
   8   9   2       26.88       50.43     75.17 o 
   9   9   2      171.74      167.72     68.08 o 
  -9  10   2     1162.03     1173.72     87.33 o 
  -8  10   2      162.68      284.70    131.23 o 
  -7  10   2     2035.64     2070.88    169.49 o 
  -6  10   2      161.18      148.16     38.62 o 
  -5  10   2      806.45      767.66     45.46 o 
  -4  10   2     1122.85     1152.41     95.63 o 
  -3  10   2     5488.27     5426.73     83.32 o 
  -2  10   2        3.02       10.62     43.65 o 
  -1  10   2     1409.56     1502.99     58.24 o 
   0  10   2      342.88      295.39     17.47 o 
   1  10   2     5259.12     4935.27     88.58 o 
   2  10   2        1.97       -1.22      2.44 o 
   3  10   2       46.18       45.17     45.61 o 
   4  10   2      326.71      316.69     74.22 o 
   5  10   2     2169.11     2299.08     73.76 o 
   6  10   2       22.73       11.92      2.70 o 
   7  10   2      249.27      243.72     40.53 o 
   8  10   2      154.98      256.67     47.67 o 
   9  10   2      167.55      211.26     47.20 o 
  -9  11   2      288.12      273.81     88.35 o 
  -8  11   2      100.59      133.15    189.86 o 
  -7  11   2      843.07      876.60     69.72 o 
  -6  11   2       33.97       11.44      9.42 o 
  -5  11   2     1606.97     1824.82     47.60 o 
  -4  11   2      234.61      205.82     18.51 o 
  -3  11   2     3004.33     3002.74     64.10 o 
  -2  11   2     1498.25     1403.24     25.33 o 
  -1  11   2     4334.60     4207.88     56.61 o 
   0  11   2     1065.25     1184.54    122.32 o 
   1  11   2      316.79      316.46     12.04 o 
   2  11   2        6.92       13.25     39.27 o 
   3  11   2     1315.36     1314.04     69.38 o 
   4  11   2     1249.69     1504.66     90.51 o 
   5  11   2      576.85      620.59     78.67 o 
   6  11   2      215.02      231.88     21.94 o 
   7  11   2        8.95       52.12     78.25 o 
   8  11   2        2.00       -3.28     47.63 o 
   9  11   2       76.16       60.72     15.31 o 
  -9  12   2      431.64      452.08     35.13 o 
  -8  12   2       45.40       36.45      9.58 o 
  -7  12   2      951.85      900.19     56.81 o 
  -6  12   2      377.39      340.74     33.52 o 
  -5  12   2       59.22       66.48     39.97 o 
  -4  12   2     1005.18     1046.59     43.11 o 
  -3  12   2     4245.11     3902.96    180.95 o 
  -2  12   2      954.52      834.69    123.70 o 
  -1  12   2       66.01       64.74     41.29 o 
   0  12   2        0.58       -6.40     12.79 o 
   1  12   2     6174.44     6077.06     64.39 o 
   2  12   2      248.33      263.15     30.91 o 
   3  12   2       37.92       45.12     24.16 o 
   4  12   2       10.39       32.02     31.22 o 
   5  12   2      926.78      909.48     36.70 o 
   6  12   2       53.70       99.65     73.99 o 
   7  12   2       37.31       29.42     33.07 o 
   8  12   2      442.06      488.97    108.99 o 
   9  12   2      289.69      254.79     12.39 o 
  -9  13   2       26.05       49.11     68.17 o 
  -8  13   2      158.01      286.42     81.04 o 
  -7  13   2      653.22      616.99     46.42 o 
  -6  13   2      157.41      146.30     68.07 o 
  -5  13   2      326.68      363.30     61.10 o 
  -4  13   2     1829.96     1668.89    126.74 o 
  -3  13   2      848.84      819.24     48.11 o 
  -2  13   2      417.34      462.55     24.88 o 
  -1  13   2      829.21      760.42     48.45 o 
   0  13   2      400.85      410.56     34.53 o 
   1  13   2      179.04      172.07     39.16 o 
   2  13   2       26.45       20.83     31.21 o 
   3  13   2      433.92      499.59     37.19 o 
   4  13   2      478.89      473.68     17.27 o 
   5  13   2       30.91       26.91     71.31 o 
   6  13   2      307.32      284.64     49.55 o 
   7  13   2      279.57      304.26     46.92 o 
   8  13   2       47.47       39.73     36.34 o 
  -8  14   2        3.86       17.69     16.08 o 
  -7  14   2      529.68      560.22     56.94 o 
  -6  14   2      164.53      197.22     29.93 o 
  -5  14   2      152.77      240.65     61.91 o 
  -4  14   2       27.40       20.82     12.49 o 
  -3  14   2     4081.46     4109.67     80.95 o 
  -2  14   2      794.04      769.15    103.11 o 
  -1  14   2       61.06       99.58     18.31 o 
   0  14   2     1771.65     1995.43     60.66 o 
   1  14   2     5126.47     5140.22     72.75 o 
   2  14   2       71.01       84.68     54.51 o 
   3  14   2      151.02      124.06      9.13 o 
   4  14   2      449.69      435.02     35.80 o 
   5  14   2      750.80      773.08     49.08 o 
   6  14   2      193.40      305.44     85.95 o 
   7  14   2       33.56       31.11      8.77 o 
   8  14   2      710.02      740.08    123.77 o 
  -8  15   2       24.84       14.16     32.77 o 
  -7  15   2      449.55      379.95     11.21 o 
  -6  15   2        7.20       33.59     80.32 o 
  -5  15   2      444.84      491.02     48.43 o 
  -4  15   2     1490.74     1511.88    121.56 o 
  -3  15   2        2.19        8.36     30.07 o 
  -2  15   2      479.89      468.59     14.00 o 
  -1  15   2      563.86      552.32    110.35 o 
   0  15   2       28.36       58.87     49.12 o 
   1  15   2      724.83     1001.82     68.52 o 
   2  15   2     1856.64     1799.33     30.42 o 
   3  15   2     1053.48     1004.27     42.79 o 
   4  15   2       11.35       22.39     28.29 o 
   5  15   2      123.34      125.72     26.29 o 
   6  15   2     1509.91     1484.26     79.34 o 
   7  15   2      831.04      892.78    118.12 o 
   8  15   2       20.88        9.22    102.80 o 
  -8  16   2       61.61       75.66     58.27 o 
  -7  16   2       76.23       95.65      8.57 o 
  -6  16   2     1080.35     1136.89     53.28 o 
  -5  16   2      625.17      605.39     55.21 o 
  -4  16   2        5.97      -11.20     61.30 o 
  -3  16   2     1463.41     1708.24    144.64 o 
  -2  16   2     2988.10     2816.44     56.17 o 
  -1  16   2     1942.05     2062.66     74.34 o 
   0  16   2     1193.94     1275.59    131.93 o 
   1  16   2     1608.08     1668.84    188.94 o 
   2  16   2      445.28      391.27     52.78 o 
   3  16   2       85.31      103.82     39.37 o 
   4  16   2     2138.20     1939.16     63.21 o 
   5  16   2      922.58      891.66     73.53 o 
   6  16   2      114.81       98.62     63.47 o 
   7  16   2       30.16       45.26    160.38 o 
   8  16   2      483.64      491.63     49.20 o 
  -7  17   2      197.92      192.61     23.19 o 
  -6  17   2      112.88      208.68     66.49 o 
  -5  17   2        4.47       -1.60      3.19 o 
  -4  17   2      448.85      454.40     47.48 o 
  -3  17   2     6416.07     5834.52     45.52 o 
  -2  17   2     1481.89     1862.49    122.46 o 
  -1  17   2      654.83     1056.93     65.92 o 
   0  17   2      961.98      878.75    181.11 o 
   1  17   2      350.56      419.68     56.01 o 
   2  17   2     1632.75     1750.80     50.30 o 
   3  17   2      994.56     1066.62     42.02 o 
   4  17   2      275.70      542.05     84.99 o 
   5  17   2       10.74       -4.49     10.04 o 
   6  17   2     1900.15     1848.79     41.60 o 
   7  17   2      205.58      209.58    189.67 o 
  -7  18   2        3.41        3.47     82.36 o 
  -6  18   2       49.09       63.00    116.35 o 
  -5  18   2       15.87       16.83     41.10 o 
  -4  18   2       57.50       74.71     30.94 o 
  -3  18   2      178.74      158.94     64.79 o 
  -2  18   2      580.30      555.27     20.69 o 
  -1  18   2      173.14      168.55     14.06 o 
   0  18   2     1256.38     1534.29     67.46 o 
   1  18   2      486.38      475.15     25.14 o 
   2  18   2      262.00      286.71     32.24 o 
   3  18   2       12.82       -4.98      9.96 o 
   4  18   2        8.71       33.69    119.10 o 
   5  18   2      147.59      275.90     87.80 o 
   6  18   2      381.90      440.79     70.39 o 
   7  18   2      272.93      302.35    178.78 o 
  -7  19   2       24.31       22.33     63.29 o 
  -6  19   2       12.41       27.51     75.20 o 
  -5  19   2        2.69       -3.87     18.87 o 
  -4  19   2     1197.90     1251.63    129.39 o 
  -3  19   2     1633.22     1861.22    138.12 o 
  -2  19   2       29.68       51.21    117.91 o 
  -1  19   2      216.28      307.34     61.71 o 
   0  19   2      276.22      338.52     52.28 o 
   1  19   2       17.47        8.61     27.69 o 
   2  19   2      754.12      779.19     34.25 o 
   3  19   2       51.75       29.29     49.34 o 
   4  19   2      363.90      331.69     33.24 o 
   5  19   2      104.89      199.25    123.19 o 
   6  19   2      686.23      672.12    168.08 o 
  -6  20   2      452.21      527.60    107.98 o 
  -5  20   2       62.49       59.87     36.92 o 
  -4  20   2      131.78      160.45     64.04 o 
  -3  20   2      666.31      631.92     87.27 o 
  -2  20   2      446.75      691.62    111.08 o 
  -1  20   2      956.89      934.48    219.44 o 
   0  20   2      231.53      280.63     30.17 o 
   1  20   2       67.15       68.48     71.34 o 
   2  20   2      298.82      326.91     88.10 o 
   3  20   2      133.20      130.68     95.50 o 
   4  20   2     1703.28     1899.89    153.71 o 
   5  20   2       73.67       83.19     75.12 o 
   6  20   2       41.96      132.40     61.60 o 
  -6  21   2        7.32        9.80     37.81 o 
  -5  21   2        2.62       37.38     82.29 o 
  -4  21   2      274.87      263.87     59.73 o 
  -3  21   2       37.04       95.02     46.72 o 
  -2  21   2        9.78       42.72     65.03 o 
  -1  21   2       66.38       58.00      3.00 o 
   0  21   2       34.12       79.68     44.65 o 
   1  21   2       95.81       70.29      3.35 o 
   2  21   2      433.51      422.38     41.61 o 
   3  21   2        3.66        4.01     66.01 o 
   4  21   2       13.58       16.34     69.88 o 
   5  21   2       22.40       11.27     36.24 o 
  -5  22   2        9.21        0.80      9.47 o 
  -4  22   2      272.68      280.65     97.35 o 
  -3  22   2        1.46       -9.98     21.31 o 
  -2  22   2      528.72      850.04    125.92 o 
  -1  22   2      133.70      137.29     18.62 o 
   0  22   2      193.97      244.27     44.21 o 
   1  22   2      285.93      350.12     40.17 o 
   2  22   2     1412.62     1341.96     66.93 o 
   3  22   2        1.20       15.98     78.47 o 
   4  22   2      855.55     1200.71     94.59 o 
   5  22   2       27.11       21.22     58.40 o 
  -4  23   2      750.40      703.49    126.20 o 
  -3  23   2        0.45        6.74     43.51 o 
  -2  23   2       11.95       24.25     81.83 o 
  -1  23   2       28.07       34.23     53.03 o 
   0  23   2      384.47      394.24     53.27 o 
   1  23   2      181.74      198.57     78.97 o 
   2  23   2      177.59      170.55     28.37 o 
   3  23   2      498.74      485.87     55.43 o 
   4  23   2       76.46      166.57     77.75 o 
  -3  24   2      453.85      432.06     39.44 o 
  -2  24   2      164.63      122.32     40.71 o 
  -1  24   2      401.80      454.16     97.67 o 
   0  24   2        1.84       -1.40      6.36 o 
   1  24   2     1488.45     1499.52     68.65 o 
   2  24   2      256.06      323.32     48.46 o 
   3  24   2      111.94       73.64     68.96 o 
  -2  25   2       14.30       11.92     50.94 o 
  -1  25   2      283.14      262.03     23.10 o 
   0  25   2       16.48       38.87    134.26 o 
   1  25   2       15.11       25.99    102.80 o 
   2  25   2      132.27      112.16     24.90 o 
  -9   0   3     1172.36     1088.84     42.07 o 
  -7   0   3     2260.74     2272.21    117.28 o 
  -5   0   3     5300.71     5153.79     63.15 o 
  -3   0   3     3127.82     3114.18    143.56 o 
  -1   0   3     4584.27     4445.03    143.85 o 
   1   0   3     6386.55     6601.59     47.89 o 
   3   0   3     3035.57     3057.34     73.80 o 
   5   0   3     1766.07     1800.40    130.14 o 
   7   0   3       83.59       61.60    163.76 o 
 -10   1   3       61.13       60.92    109.03 o 
  -9   1   3       11.20       22.75     66.96 o 
  -8   1   3      191.33      200.81     19.49 o 
  -7   1   3     3584.49     3486.10    166.55 o 
  -6   1   3       52.28       69.10     28.09 o 
  -5   1   3     1052.67     1025.19     77.41 o 
  -4   1   3     3962.50     3981.89     87.78 o 
  -3   1   3     4625.99     4469.53     87.57 o 
  -2   1   3      751.51      741.22     30.94 o 
  -1   1   3     2509.24     2738.57     59.81 o 
   0   1   3     2807.75     2844.78    132.07 o 
   1   1   3      286.65      336.50     35.73 o 
   2   1   3     1227.75     1286.46    134.32 o 
   3   1   3     3810.92     3649.92    111.78 o 
   4   1   3      244.09      277.74     43.26 o 
   5   1   3       32.25       38.40     41.63 o 
   6   1   3        7.21        5.38     40.55 o 
   7   1   3     1452.91     1584.81     74.52 o 
   8   1   3        0.25       -6.23     12.70 o 
   9   1   3        0.22       -3.55    104.95 o 
  10   1   3      159.96      160.00    127.51 o 
 -10   2   3       41.68       44.81     38.14 o 
  -9   2   3     1199.91     1216.66     59.60 o 
  -8   2   3      123.84      178.66     27.13 o 
  -7   2   3      251.65      212.62     18.06 o 
  -6   2   3      238.51      284.19     49.89 o 
  -5   2   3     5515.57     5453.34    115.71 o 
  -4   2   3     4079.83     3974.07     73.89 o 
  -3   2   3      186.60      308.68     65.55 o 
  -2   2   3        2.30      100.78     27.37 o 
  -1   2   3    14089.38    13926.39    225.27 o 
   0   2   3     4076.32     3921.85    182.64 o 
   1   2   3     1022.57     1132.43     11.51 o 
   2   2   3     1721.12     1981.16     62.59 o 
   3   2   3     3834.42     3713.46     64.54 o 
   4   2   3      736.41      658.36     38.57 o 
   5   2   3      440.19      480.39    115.79 o 
   6   2   3      296.30      324.41     73.65 o 
   7   2   3        0.66      -10.29     70.24 o 
   8   2   3      385.39      335.43     55.78 o 
   9   2   3      307.68      326.07     47.70 o 
  10   2   3      145.47      134.61     48.46 o 
 -10   3   3      119.34      132.77     84.88 o 
  -9   3   3        2.12       18.08     20.19 o 
  -8   3   3       16.94        7.56      7.68 o 
  -7   3   3     1186.56     1193.14     85.99 o 
  -6   3   3      310.46      297.36     74.30 o 
  -5   3   3        6.63       96.49     25.72 o 
  -4   3   3     4678.54     4340.29     13.66 o 
  -3   3   3      810.35     1046.92     42.38 o 
  -2   3   3     2210.29     2189.63     67.22 o 
  -1   3   3     2152.85     2147.98     66.09 o 
   0   3   3       19.79      164.11     80.22 o 
   1   3   3       14.21       15.93     28.93 o 
   2   3   3       28.87       50.84     64.40 o 
   3   3   3     4137.48     3863.76     75.90 o 
   4   3   3     5001.23     4879.28     49.14 o 
   5   3   3       16.87        7.96     12.87 o 
   6   3   3      319.75      316.85    111.05 o 
   7   3   3     1734.64     1626.87     91.66 o 
   8   3   3      199.66      192.43     15.68 o 
   9   3   3      129.78      117.13     11.54 o 
 -10   4   3       68.41       37.93     32.68 o 
  -9   4   3     1038.13      950.62     33.33 o 
  -8   4   3      192.83      179.60     31.69 o 
  -7   4   3        3.64       12.38     38.59 o 
  -6   4   3      823.45      780.55     71.30 o 
  -5   4   3     4897.79     4781.51     39.17 o 
  -4   4   3     1341.81     1555.61    101.78 o 
  -3   4   3      681.30      626.62     43.66 o 
  -2   4   3     3962.86     3675.39    136.04 o 
  -1   4   3    14748.70    14905.52    171.72 o 
   0   4   3     3053.47     3046.87    142.34 o 
   1   4   3       24.05       17.83      9.34 o 
   2   4   3     2603.48     2651.13     72.80 o 
   3   4   3     1446.71     1455.77     46.00 o 
   4   4   3      289.79      256.51     45.69 o 
   5   4   3       83.47      117.30     33.90 o 
   6   4   3      612.20      725.35     86.50 o 
   7   4   3       41.14       41.61    124.44 o 
   8   4   3      137.49      132.41     33.42 o 
   9   4   3      379.15      409.00     37.72 o 
 -10   5   3       25.48       24.98     72.11 o 
  -9   5   3       64.76       91.83    173.52 o 
  -8   5   3       20.96       26.50     19.04 o 
  -7   5   3      270.20      196.79     62.34 o 
  -6   5   3      126.23      150.51     67.50 o 
  -5   5   3      180.66      151.49     37.53 o 
  -4   5   3     2270.66     2153.53    215.25 o 
  -3   5   3     2343.22     2322.63    124.85 o 
  -2   5   3     7436.84     7195.59     44.02 o 
  -1   5   3     3892.43     3989.70     40.50 o 
   0   5   3       81.23       58.32      5.07 o 
   1   5   3      680.88      623.00     16.77 o 
   2   5   3     1997.11     2225.79    108.88 o 
   3   5   3     4393.59     4124.43     75.39 o 
   4   5   3     8126.52     7913.68     90.07 o 
   5   5   3       23.08       47.67     34.75 o 
   6   5   3     1816.31     2101.54     70.95 o 
   7   5   3     1768.79     1960.87     85.52 o 
   8   5   3      339.37      363.27     36.46 o 
   9   5   3      235.76      236.53     78.44 o 
 -10   6   3      248.79      299.16    204.13 o 
  -9   6   3      120.93      212.39     54.85 o 
  -8   6   3       83.33      125.35     59.64 o 
  -7   6   3      147.18      158.50     21.79 o 
  -6   6   3     2290.59     2191.66    149.74 o 
  -5   6   3      158.23      155.79     47.05 o 
  -4   6   3      822.18      807.22     41.92 o 
  -3   6   3      186.14      251.50     47.49 o 
  -2   6   3     8394.08     8162.83     50.68 o 
  -1   6   3     1459.44     1425.38     31.93 o 
   0   6   3     1294.40     1560.07     29.78 o 
   1   6   3    10846.10    11043.43    165.75 o 
   2   6   3     5371.78     5098.34    102.20 o 
   3   6   3        3.20       -0.16     59.76 o 
   4   6   3       53.57       79.64     65.68 o 
   5   6   3     2220.48     2147.95     89.43 o 
   6   6   3     1228.98     1498.54    126.22 o 
   7   6   3      205.27      205.03     17.99 o 
   8   6   3      490.76      494.89     41.96 o 
   9   6   3     1956.58     2005.11    176.72 o 
  -9   7   3      132.64      180.78     86.49 o 
  -8   7   3      454.23      530.35     87.59 o 
  -7   7   3     1013.28     1330.57     69.47 o 
  -6   7   3      613.23      574.05     27.14 o 
  -5   7   3      733.26      700.76     34.64 o 
  -4   7   3     4001.30     3875.49     49.92 o 
  -3   7   3     4630.66     4366.55     44.10 o 
  -2   7   3     1521.34     1789.99     62.65 o 
  -1   7   3      810.94      829.84     50.65 o 
   0   7   3    14878.84    14055.63     99.38 o 
   1   7   3     2832.12     2812.07     31.93 o 
   2   7   3     1295.51     1245.25     18.15 o 
   3   7   3      446.76      645.71     62.96 o 
   4   7   3     9348.91     8815.11     39.15 o 
   5   7   3       19.93       32.35     18.78 o 
   6   7   3     5425.62     5338.96     72.03 o 
   7   7   3     1435.12     1628.66    129.86 o 
   8   7   3     1031.75     1007.81     55.28 o 
   9   7   3       66.54       62.25     65.15 o 
  -9   8   3       77.43       89.23     34.87 o 
  -8   8   3      483.73      403.95     49.58 o 
  -7   8   3      187.06      171.41     61.46 o 
  -6   8   3      909.53      863.66     27.13 o 
  -5   8   3       66.84       67.52     17.37 o 
  -4   8   3        7.01        4.92     44.93 o 
  -3   8   3       29.68       56.78     35.96 o 
  -2   8   3     8110.41     8938.76     95.74 o 
  -1   8   3     2152.84     2156.06     52.71 o 
   0   8   3     5419.42     5668.11    102.14 o 
   1   8   3      587.53      546.30     16.42 o 
   2   8   3     7258.67     7167.93    219.88 o 
   3   8   3       26.75       37.55     33.03 o 
   4   8   3      615.28      611.72     21.62 o 
   5   8   3     2653.93     2391.22     64.62 o 
   6   8   3     3979.42     4074.94    110.18 o 
   7   8   3        1.24        3.80     69.77 o 
   8   8   3     2322.92     2255.28     48.09 o 
   9   8   3      340.05      393.87     64.04 o 
  -9   9   3      275.59      344.43     62.18 o 
  -8   9   3      166.63      234.42     93.06 o 
  -7   9   3       43.99       66.44     51.36 o 
  -6   9   3      786.60      718.58     20.94 o 
  -5   9   3      800.13      848.87     39.12 o 
  -4   9   3     2844.55     2766.53    162.82 o 
  -3   9   3      157.62      199.21     43.78 o 
  -2   9   3      136.56      166.26     46.76 o 
  -1   9   3      537.37      537.12     20.51 o 
   0   9   3     2140.66     2500.39     91.13 o 
   1   9   3       34.23       55.55     46.75 o 
   2   9   3      379.29      382.44      6.33 o 
   3   9   3      321.14      350.65     38.08 o 
   4   9   3     2968.38     2785.76     53.02 o 
   5   9   3      458.25      488.69     38.33 o 
   6   9   3      526.00      480.91     84.60 o 
   7   9   3      424.90      379.26     22.55 o 
   8   9   3       92.25       66.18     28.83 o 
   9   9   3        5.65       -3.84     11.97 o 
  -9  10   3       78.06       80.22      9.52 o 
  -8  10   3      626.53      583.33     38.97 o 
  -7  10   3       53.72       59.94     60.35 o 
  -6  10   3      329.41      328.04     83.49 o 
  -5  10   3        0.88        3.10     12.42 o 
  -4  10   3      130.46      125.61     43.07 o 
  -3  10   3      100.52       77.09     50.55 o 
  -2  10   3      959.65     1145.65     40.97 o 
  -1  10   3     1159.17     1098.99     66.30 o 
   0  10   3       93.49       65.15     60.51 o 
   1  10   3      207.39      228.17     46.80 o 
   2  10   3     2903.99     2851.90     39.95 o 
   3  10   3      791.84      872.32     24.89 o 
   4  10   3      267.61      300.94     47.59 o 
   5  10   3     1330.38     1327.79    141.45 o 
   6  10   3      158.16      132.97     46.11 o 
   7  10   3      579.78      627.06     31.06 o 
   8  10   3        4.76       -3.52     46.23 o 
   9  10   3      206.94      193.32     61.50 o 
  -9  11   3      109.87       71.96     70.41 o 
  -8  11   3     1061.88     1221.45    124.13 o 
  -7  11   3       97.67      117.21     42.80 o 
  -6  11   3      107.11       84.35     95.28 o 
  -5  11   3      254.24      337.78     70.54 o 
  -4  11   3     1678.89     1641.85    122.89 o 
  -3  11   3      554.88      494.67     27.37 o 
  -2  11   3      108.96      160.45     46.45 o 
  -1  11   3     1142.56     1563.34     92.79 o 
   0  11   3     3790.93     3528.95     88.16 o 
   1  11   3      397.60      407.14     21.71 o 
   2  11   3      615.52      623.71     17.96 o 
   3  11   3       41.79       64.26     35.35 o 
   4  11   3      503.07      488.29     28.94 o 
   5  11   3      239.02      230.02     27.87 o 
   6  11   3     1298.36     1362.71     70.10 o 
   7  11   3       70.82       71.78     28.17 o 
   8  11   3      273.15      266.25     50.22 o 
   9  11   3       83.03      170.42     83.07 o 
  -9  12   3       88.81      117.18     38.87 o 
  -8  12   3     1209.33     1430.96     65.98 o 
  -7  12   3       31.86       29.59     18.46 o 
  -6  12   3     1736.99     1607.96     70.41 o 
  -5  12   3       34.92       55.31     88.03 o 
  -4  12   3      571.99      586.42     44.65 o 
  -3  12   3      430.89      460.17     19.33 o 
  -2  12   3     2562.89     2655.08     87.79 o 
  -1  12   3      820.50      842.02     86.81 o 
   0  12   3      227.82      318.30     54.93 o 
   1  12   3        1.97       44.00     80.93 o 
   2  12   3     3087.34     2955.71     73.62 o 
   3  12   3       22.60       25.39     33.43 o 
   4  12   3        3.72       35.22     53.99 o 
   5  12   3      426.09      417.33     45.63 o 
   6  12   3      805.83      794.27     12.04 o 
   7  12   3        9.17       -3.44      6.88 o 
   8  12   3        3.86       19.73     65.89 o 
  -8  13   3      490.11      460.66     16.34 o 
  -7  13   3      128.64      146.84     40.29 o 
  -6  13   3        3.93      122.26     41.87 o 
  -5  13   3        0.40        0.29     27.74 o 
  -4  13   3     1517.88     1762.30     56.29 o 
  -3  13   3      181.35      210.90     60.98 o 
  -2  13   3      233.06      236.09     20.30 o 
  -1  13   3      149.74      128.51     44.74 o 
   0  13   3     3589.12     3293.29     38.74 o 
   1  13   3      259.99      296.38     51.86 o 
   2  13   3     1277.68     1378.34     88.80 o 
   3  13   3     1282.02     1260.30     61.27 o 
   4  13   3     1096.93     1139.78     58.22 o 
   5  13   3        2.35       12.97     18.14 o 
   6  13   3      595.90      552.88     18.59 o 
   7  13   3      329.22      311.21     29.32 o 
   8  13   3      331.59      315.14     33.99 o 
  -8  14   3      209.13      196.35     94.05 o 
  -7  14   3      519.04      523.67     43.27 o 
  -6  14   3      152.60      221.21     32.44 o 
  -5  14   3      651.87      609.48    108.28 o 
  -4  14   3       18.16       32.49     53.13 o 
  -3  14   3       33.27      103.48     56.81 o 
  -2  14   3     1190.90     1125.13     83.82 o 
  -1  14   3     2883.80     2903.14     99.51 o 
   0  14   3      416.55      444.13     26.13 o 
   1  14   3     1497.81     1298.66     64.13 o 
   2  14   3     2045.55     1903.10     77.38 o 
   3  14   3       13.38       48.85     76.51 o 
   4  14   3      314.64      379.73     37.05 o 
   5  14   3       16.49        2.77      6.00 o 
   6  14   3     1445.55     1563.73     52.75 o 
   7  14   3      149.96      133.38     70.52 o 
   8  14   3      215.72      344.13     84.56 o 
  -8  15   3      156.45      148.83     88.63 o 
  -7  15   3      297.81      243.71     46.56 o 
  -6  15   3       87.81      110.43     31.20 o 
  -5  15   3      120.72      156.72     55.51 o 
  -4  15   3     1153.22     1058.80    119.64 o 
  -3  15   3       14.82        8.78     18.04 o 
  -2  15   3      434.90      424.59     39.96 o 
  -1  15   3      710.50      651.46     31.35 o 
   0  15   3      686.55     1082.73     89.65 o 
   1  15   3      689.33      896.91     41.92 o 
   2  15   3        0.62        1.44     35.62 o 
   3  15   3     1291.43     1279.80    203.66 o 
   4  15   3      165.31      144.37     26.38 o 
   5  15   3        7.03        4.83     19.14 o 
   6  15   3        8.68       -3.13     49.61 o 
   7  15   3      556.10      518.31     42.44 o 
   8  15   3        1.51       -1.10     63.10 o 
  -8  16   3      236.10      230.45     70.24 o 
  -7  16   3      407.70      420.99     38.60 o 
  -6  16   3      363.44      434.62     54.84 o 
  -5  16   3      511.75      521.44     62.36 o 
  -4  16   3       92.95       84.46     44.37 o 
  -3  16   3       69.72       99.83     59.67 o 
  -2  16   3       41.48      119.20     31.19 o 
  -1  16   3     1572.10     1472.89    207.86 o 
   0  16   3       94.60       71.17     27.18 o 
   1  16   3     2685.79     2744.10     66.30 o 
   2  16   3      839.13      838.91    110.08 o 
   3  16   3       18.51       -2.40     64.73 o 
   4  16   3        2.12      -11.04     24.56 o 
   5  16   3      893.55      982.86    182.73 o 
   6  16   3      678.25      679.29     68.58 o 
   7  16   3        7.62       -5.00    115.80 o 
  -7  17   3      707.70      697.41     68.18 o 
  -6  17   3      522.25      457.73     44.29 o 
  -5  17   3      229.27      202.36     13.86 o 
  -4  17   3       40.47       44.55     21.97 o 
  -3  17   3     3997.18     3831.78     81.01 o 
  -2  17   3       25.50       32.52     69.50 o 
  -1  17   3        3.63       -4.41     19.51 o 
   0  17   3      496.55      512.78    140.12 o 
   1  17   3      826.26      867.29     63.67 o 
   2  17   3      839.45     1291.68     81.88 o 
   3  17   3      448.82      560.14    105.92 o 
   4  17   3      775.91      682.64    101.60 o 
   5  17   3       85.93      191.93    102.60 o 
   6  17   3      347.83      318.68     49.65 o 
   7  17   3      271.20      243.76      8.83 o 
  -7  18   3        4.51      -10.25     94.81 o 
  -6  18   3       71.22       92.09     67.84 o 
  -5  18   3     3152.86     3159.97    103.59 o 
  -4  18   3      320.55      417.75     52.35 o 
  -3  18   3     1315.34     1447.16    110.10 o 
  -2  18   3      255.56      232.36     36.50 o 
  -1  18   3      627.37      667.31     64.92 o 
   0  18   3       62.73       46.68     12.63 o 
   1  18   3     1505.46     1680.43     69.49 o 
   2  18   3      435.09      406.94     42.58 o 
   3  18   3        2.28       -8.13     16.25 o 
   4  18   3       25.83       14.67     19.56 o 
   5  18   3     2158.91     2181.09    155.12 o 
   6  18   3      411.47      455.22     46.57 o 
  -6  19   3      661.18      666.80     59.75 o 
  -5  19   3       36.18      127.51     75.12 o 
  -4  19   3      481.72      483.20     81.52 o 
  -3  19   3     2743.45     2387.14     46.19 o 
  -2  19   3      122.98      141.87     54.50 o 
  -1  19   3     1345.24     1261.63     36.38 o 
   0  19   3      127.40       81.35     21.96 o 
   1  19   3     1329.67     1252.66     97.85 o 
   2  19   3     1516.11     1793.07     51.59 o 
   3  19   3      901.26      896.05    152.96 o 
   4  19   3       11.81       47.52     33.96 o 
   5  19   3       18.52        5.31     64.68 o 
   6  19   3      320.82      327.70     23.10 o 
  -6  20   3        2.38       35.45     35.62 o 
  -5  20   3      628.33      635.48     68.83 o 
  -4  20   3       53.61       77.20    125.61 o 
  -3  20   3      213.59      233.50     54.01 o 
  -2  20   3        1.56        8.80     31.91 o 
  -1  20   3      601.22      592.00     79.52 o 
   0  20   3        9.82        3.55     27.26 o 
   1  20   3      889.62      976.38    151.20 o 
   2  20   3       32.00       21.40      6.66 o 
   3  20   3      469.26      466.20     64.00 o 
   4  20   3        0.57       18.93    114.04 o 
   5  20   3      914.19     1166.04     97.51 o 
   6  20   3       39.99       21.60    137.09 o 
  -5  21   3      444.34      486.71     58.13 o 
  -4  21   3      215.55      228.51     37.56 o 
  -3  21   3      321.05      282.30     17.56 o 
  -2  21   3       64.66      133.00     69.90 o 
  -1  21   3      593.61      490.76     67.31 o 
   0  21   3        1.11        8.79     81.35 o 
   1  21   3       51.78       78.92     39.78 o 
   2  21   3       61.45       65.72     39.91 o 
   3  21   3      640.62      587.11    101.30 o 
   4  21   3      100.89       68.00      3.19 o 
   5  21   3       36.10       64.03     36.34 o 
  -5  22   3      538.98      546.85     45.18 o 
  -4  22   3      106.07      105.49     50.19 o 
  -3  22   3      184.06      170.22    112.14 o 
  -2  22   3      125.19       99.35     28.80 o 
  -1  22   3      221.95      200.53     26.17 o 
   0  22   3        0.57       -2.15      4.29 o 
   1  22   3      331.13      447.46     96.87 o 
   2  22   3      125.73      113.47     79.96 o 
   3  22   3       67.32       40.17     40.88 o 
   4  22   3        7.07       34.78     82.97 o 
  -4  23   3      177.41      228.03     57.42 o 
  -3  23   3      686.19      623.85     46.12 o 
  -2  23   3        2.02      -13.50     80.37 o 
  -1  23   3        3.33       -3.22     97.26 o 
   0  23   3       15.34        3.98     12.80 o 
   1  23   3      109.57      112.66     76.40 o 
   2  23   3       12.25       20.26    110.71 o 
   3  23   3       17.73      103.19     55.97 o 
  -3  24   3       86.54       70.44     13.71 o 
  -2  24   3      282.00      256.44     51.57 o 
  -1  24   3       18.75       32.66     59.66 o 
   0  24   3        9.75        7.50     70.98 o 
   1  24   3        2.70        3.90     41.71 o 
   2  24   3      155.20      192.25     21.53 o 
  -1  25   3        1.23       23.60     69.89 o 
   0  25   3      228.57      241.82     32.23 o 
 -10   0   4       39.26       77.18    124.32 o 
  -8   0   4      322.15      316.89     25.73 o 
  -6   0   4     1643.89     2099.36    111.50 o 
  -4   0   4     3642.88     3580.65     38.69 o 
  -2   0   4    10854.74    10600.06    109.77 o 
   0   0   4     3334.43     3434.45    190.80 o 
   2   0   4     1837.36     1882.30     47.26 o 
   4   0   4     1688.43     1695.61     63.29 o 
   6   0   4     1000.79     1264.43     84.13 o 
   8   0   4       41.23      107.04    104.41 o 
 -10   1   4      434.57      406.95     57.84 o 
  -9   1   4      152.56      211.47     39.27 o 
  -8   1   4        4.06        4.40     12.35 o 
  -7   1   4      103.34      122.43     77.19 o 
  -6   1   4     2189.90     2299.23     56.26 o 
  -5   1   4      192.05      252.67     45.40 o 
  -4   1   4       92.86       88.46     35.30 o 
  -3   1   4      609.68      549.97      7.26 o 
  -2   1   4     2940.30     2818.00    112.08 o 
  -1   1   4       41.47      126.92     31.71 o 
   0   1   4     1197.77     1240.07     24.77 o 
   1   1   4     4809.16     4638.10    130.81 o 
   2   1   4     1307.87     1367.37     35.05 o 
   3   1   4      145.22      208.35     30.39 o 
   4   1   4     2624.50     2543.27     54.83 o 
   5   1   4      462.35      586.05    119.15 o 
   6   1   4      140.11      228.20     62.78 o 
   7   1   4      288.46      289.75     58.91 o 
   8   1   4     1288.78     1189.24     93.80 o 
   9   1   4       53.12       97.27    131.90 o 
 -10   2   4        0.90      -14.84    157.00 o 
  -9   2   4      242.32      276.82     60.03 o 
  -8   2   4      174.73      241.67     37.35 o 
  -7   2   4      206.42      243.08     39.61 o 
  -6   2   4     3821.29     3553.11     33.60 o 
  -5   2   4      278.67      354.38     38.74 o 
  -4   2   4      373.89      451.85     42.77 o 
  -3   2   4        4.56       39.42     19.17 o 
  -2   2   4     4093.14     4452.20     66.91 o 
  -1   2   4     2501.61     2450.75     72.07 o 
   0   2   4      149.00      215.64     29.35 o 
   1   2   4       51.51      118.87     31.40 o 
   2   2   4     4077.36     3942.02     40.44 o 
   3   2   4      158.93      145.72     14.29 o 
   4   2   4        0.25       81.15     92.06 o 
   5   2   4      119.85      280.92    108.42 o 
   6   2   4     1180.75     1333.05     55.59 o 
   7   2   4      770.60      855.62    102.27 o 
   8   2   4     1222.64     1129.98    264.04 o 
   9   2   4       30.43       60.08    111.15 o 
  -9   3   4        1.60        1.47     37.74 o 
  -8   3   4       80.02       62.60     67.11 o 
  -7   3   4      336.65      312.24     20.67 o 
  -6   3   4     3745.80     3548.79    138.05 o 
  -5   3   4      611.22      664.24     70.17 o 
  -4   3   4     5412.37     5458.81     44.26 o 
  -3   3   4     1326.35     1440.88     28.39 o 
  -2   3   4     3671.32     3681.06     67.88 o 
  -1   3   4     1259.91     1554.01     68.81 o 
   0   3   4     2493.25     2634.91     96.24 o 
   1   3   4        2.71       82.41     24.69 o 
   2   3   4     1241.00     1544.05     48.74 o 
   3   3   4       89.98      104.43     14.22 o 
   4   3   4     2914.20     3038.11    112.49 o 
   5   3   4      859.87      862.36    133.80 o 
   6   3   4      277.08      279.74     45.35 o 
   7   3   4      836.79      778.41     55.49 o 
   8   3   4      662.63      667.19     42.11 o 
   9   3   4      143.42      284.68     81.75 o 
  -9   4   4      437.19      415.16     48.73 o 
  -8   4   4      334.17      359.48     39.62 o 
  -7   4   4      257.68      310.04     44.99 o 
  -6   4   4      692.86      742.23     52.99 o 
  -5   4   4      182.71      212.70     35.14 o 
  -4   4   4      165.22      159.51     67.78 o 
  -3   4   4      355.70      416.76     35.90 o 
  -2   4   4     2131.35     2024.84     70.08 o 
  -1   4   4     3137.18     2995.51     33.21 o 
   0   4   4      616.36      913.25     61.48 o 
   1   4   4     3586.64     3680.82     76.73 o 
   2   4   4     3764.64     3673.54     41.75 o 
   3   4   4     1256.90     1290.18    217.77 o 
   4   4   4      388.93      375.80     38.16 o 
   5   4   4       88.07       82.16     30.52 o 
   6   4   4      558.77      668.60    133.30 o 
   7   4   4      689.32      652.95     42.53 o 
   8   4   4      254.48      228.18      7.23 o 
   9   4   4      404.88      367.82     41.98 o 
  -9   5   4       25.42       24.04     41.63 o 
  -8   5   4       79.58       88.29     43.52 o 
  -7   5   4     1168.92     1197.77    196.40 o 
  -6   5   4     1344.54     1473.12    122.78 o 
  -5   5   4      715.03      718.26     17.16 o 
  -4   5   4     1919.14     1756.73     23.66 o 
  -3   5   4     4267.88     3911.50    123.98 o 
  -2   5   4     2364.68     2509.53     57.98 o 
  -1   5   4      262.99      290.24     25.89 o 
   0   5   4     2023.47     2135.50     82.86 o 
   1   5   4      898.90      903.84    125.45 o 
   2   5   4     2783.74     2940.93     66.21 o 
   3   5   4      211.32      215.69     44.73 o 
   4   5   4     2869.27     2981.16     80.10 o 
   5   5   4     1387.80     1441.15    213.81 o 
   6   5   4       12.69        2.98     78.74 o 
   7   5   4      849.70      904.03     81.41 o 
   8   5   4      551.59      591.77     67.91 o 
   9   5   4      216.68      240.69     76.03 o 
  -9   6   4      195.53      298.08     87.86 o 
  -8   6   4      948.63     1013.92    109.63 o 
  -7   6   4      306.85      334.45     24.79 o 
  -6   6   4      860.09      934.68     90.54 o 
  -5   6   4      673.93      886.37     59.13 o 
  -4   6   4      495.64      462.88     21.18 o 
  -3   6   4        0.09       28.23     15.42 o 
  -2   6   4     2954.94     2970.67    123.19 o 
  -1   6   4     3663.29     3419.26     49.88 o 
   0   6   4     2263.49     2306.63     45.21 o 
   1   6   4     3045.81     3039.22     89.96 o 
   2   6   4     1774.52     1683.31    103.06 o 
   3   6   4     1845.80     1936.32     74.51 o 
   4   6   4      515.45      921.93     73.04 o 
   5   6   4      109.63      121.76     90.85 o 
   6   6   4      300.31      388.35     96.16 o 
   7   6   4      694.43      652.97     29.97 o 
   8   6   4       17.49       49.12     25.87 o 
   9   6   4      476.34      461.57     28.18 o 
  -9   7   4      729.45      681.42     49.75 o 
  -8   7   4       49.36       68.48     49.49 o 
  -7   7   4     1250.82     1344.49     78.62 o 
  -6   7   4      211.01      293.26     47.25 o 
  -5   7   4      860.65      985.73     85.21 o 
  -4   7   4     1123.20     1014.51     21.65 o 
  -3   7   4     3355.95     3261.28     45.94 o 
  -2   7   4       18.86       22.80     26.81 o 
  -1   7   4       89.47      184.02     62.42 o 
   0   7   4     1017.71      952.94     15.16 o 
   1   7   4     2795.92     2798.99     55.79 o 
   2   7   4     1278.76     1241.34     48.65 o 
   3   7   4     1530.78     1655.41    194.50 o 
   4   7   4     2258.30     2275.96     60.65 o 
   5   7   4     5197.34     5198.97    107.16 o 
   6   7   4        2.65       -1.41      2.81 o 
   7   7   4     1901.40     1932.27     57.38 o 
   8   7   4       32.03      143.65     69.94 o 
   9   7   4      156.84      155.56    100.55 o 
  -9   8   4      704.13      781.19    116.37 o 
  -8   8   4      137.69      158.31     14.79 o 
  -7   8   4      218.79      282.86     65.80 o 
  -6   8   4      943.19      906.28     31.98 o 
  -5   8   4     2710.02     2656.41     64.33 o 
  -4   8   4       56.60       73.16     77.69 o 
  -3   8   4      143.08      135.96     22.36 o 
  -2   8   4      439.11      696.64     58.36 o 
  -1   8   4     6314.93     5895.67     69.72 o 
   0   8   4        6.93        1.94     18.27 o 
   1   8   4     1134.34     1266.89     87.15 o 
   2   8   4     1219.61     1116.67     21.27 o 
   3   8   4     2425.43     2245.16     71.25 o 
   4   8   4      852.25      803.59     36.38 o 
   5   8   4     3518.35     3270.65    174.40 o 
   6   8   4      102.81      123.75     60.11 o 
   7   8   4       72.56       68.31     42.50 o 
   8   8   4        3.85        0.39     32.82 o 
   9   8   4      337.95      452.42     78.35 o 
  -9   9   4      170.89      299.90     99.99 o 
  -8   9   4      121.61      176.48     67.38 o 
  -7   9   4      989.28     1007.06     99.26 o 
  -6   9   4       58.13       69.22     45.43 o 
  -5   9   4      132.45      157.96     37.45 o 
  -4   9   4       14.92       26.72     23.81 o 
  -3   9   4     2970.19     2759.92    173.43 o 
  -2   9   4      646.90      741.89     43.86 o 
  -1   9   4      871.45     1120.53     44.87 o 
   0   9   4      686.59      685.14     32.75 o 
   1   9   4     1695.17     1570.64     47.84 o 
   2   9   4      282.82      273.45     13.91 o 
   3   9   4     5926.00     5641.29    117.50 o 
   4   9   4      623.42      802.47     66.81 o 
   5   9   4      167.38      199.62     49.58 o 
   6   9   4     1117.45     1145.04     32.72 o 
   7   9   4     2257.73     2162.70    176.25 o 
   8   9   4      139.87      133.13     51.97 o 
  -9  10   4      240.98      329.81    114.85 o 
  -8  10   4       32.73       38.99     58.85 o 
  -7  10   4        1.29        3.18     53.37 o 
  -6  10   4       77.55       78.65     54.16 o 
  -5  10   4      627.08      796.60     97.15 o 
  -4  10   4      110.54      175.26     54.33 o 
  -3  10   4       88.13      100.11     33.39 o 
  -2  10   4      344.53      370.88     48.17 o 
  -1  10   4     2529.39     2415.17     40.49 o 
   0  10   4       58.88       53.95     16.07 o 
   1  10   4     4080.69     3725.25    115.41 o 
   2  10   4      398.81      487.63     64.38 o 
   3  10   4      382.97      895.45     96.27 o 
   4  10   4     1920.84     1943.97    191.50 o 
   5  10   4      758.53      758.94     25.35 o 
   6  10   4        9.04       62.43     58.43 o 
   7  10   4      529.58      504.01     44.64 o 
   8  10   4        0.97        3.84     23.86 o 
  -8  11   4       83.41      116.30     82.67 o 
  -7  11   4      522.06      556.67     72.72 o 
  -6  11   4       75.44      105.75     28.77 o 
  -5  11   4      352.09      334.99     15.75 o 
  -4  11   4      109.03       97.20     42.29 o 
  -3  11   4      363.94      322.71     43.48 o 
  -2  11   4      589.77      628.12     40.62 o 
  -1  11   4      544.52      555.46     91.83 o 
   0  11   4      241.86      285.46     36.11 o 
   1  11   4     3045.22     2839.17     25.19 o 
   2  11   4      433.72      498.71     66.67 o 
   3  11   4      652.70      637.12     51.06 o 
   4  11   4       51.60       55.77     10.38 o 
   5  11   4     1761.47     1734.59     61.85 o 
   6  11   4      280.71      273.44     56.80 o 
   7  11   4       80.47       90.76     17.66 o 
   8  11   4        2.19       -3.28      6.56 o 
  -8  12   4       25.21       23.34     22.49 o 
  -7  12   4      412.37      441.48     54.58 o 
  -6  12   4      346.39      373.40     31.81 o 
  -5  12   4      279.68      333.07     88.58 o 
  -4  12   4       49.47       58.16     27.54 o 
  -3  12   4       56.97       64.74     58.97 o 
  -2  12   4      267.50      321.87     27.23 o 
  -1  12   4      470.13      474.44     33.62 o 
   0  12   4     1036.08      963.82     91.35 o 
   1  12   4     1310.84     1525.33     97.10 o 
   2  12   4      660.41      753.13     86.89 o 
   3  12   4      158.13      189.64     35.29 o 
   4  12   4        6.30        4.12     45.27 o 
   5  12   4     1082.89     1261.63     48.60 o 
   6  12   4        1.54       -1.68      3.37 o 
   7  12   4      173.75      178.40     33.48 o 
   8  12   4      112.00      152.98     83.16 o 
  -8  13   4      175.01      161.49     58.89 o 
  -7  13   4      595.83      640.12     64.18 o 
  -6  13   4      418.21      345.28     55.44 o 
  -5  13   4       97.95       93.86     29.13 o 
  -4  13   4      273.22      273.14    108.16 o 
  -3  13   4     1254.03     1197.94     42.56 o 
  -2  13   4      265.98      344.93     60.76 o 
  -1  13   4        7.51       -2.89     34.50 o 
   0  13   4       13.03       48.55     65.87 o 
   1  13   4     3004.59     2829.24     55.84 o 
   2  13   4      414.47      450.53     91.77 o 
   3  13   4      565.01      538.85     53.97 o 
   4  13   4      211.46      226.82     35.99 o 
   5  13   4     1120.95     1026.69     60.63 o 
   6  13   4        1.26       -1.56     81.10 o 
   7  13   4      318.17      374.83     46.83 o 
   8  13   4      153.63      180.92     79.76 o 
  -8  14   4      466.15      471.78     73.15 o 
  -7  14   4      254.42      248.14     17.65 o 
  -6  14   4      352.62      333.36     25.62 o 
  -5  14   4       17.52        8.29      9.17 o 
  -4  14   4       33.20       26.47     32.34 o 
  -3  14   4      219.25      235.38     38.30 o 
  -2  14   4      239.38      305.40     38.28 o 
  -1  14   4       33.12       44.61     30.42 o 
   0  14   4     1493.43     1426.41     54.22 o 
   1  14   4      168.72      175.57     44.05 o 
   2  14   4     1085.18     1166.84     55.07 o 
   3  14   4       55.14       77.49     46.29 o 
   4  14   4        0.48       -2.84      5.69 o 
   5  14   4      750.08      877.74     72.60 o 
   6  14   4      145.63      187.38     52.51 o 
   7  14   4       27.18       18.17     60.00 o 
  -7  15   4       10.34       15.43     32.06 o 
  -6  15   4      128.75      126.82     18.36 o 
  -5  15   4      245.30      255.42     40.87 o 
  -4  15   4     2130.22     2289.46     74.74 o 
  -3  15   4      403.82      410.19     45.05 o 
  -2  15   4      288.37      309.73     73.43 o 
  -1  15   4      595.25      556.72     59.07 o 
   0  15   4      499.82      497.06     29.31 o 
   1  15   4      523.23      498.76    146.61 o 
   2  15   4      341.08      400.32     60.41 o 
   3  15   4      447.84      452.98     13.82 o 
   4  15   4     1249.76     1433.50     88.20 o 
   5  15   4      119.35      104.43     33.46 o 
   6  15   4        0.35      -10.63     97.57 o 
   7  15   4      145.54      223.93     88.15 o 
  -7  16   4       20.33       12.53     31.50 o 
  -6  16   4      909.85      848.34     15.79 o 
  -5  16   4     1336.52     1314.58     70.56 o 
  -4  16   4      355.96      346.24     35.51 o 
  -3  16   4      144.56      284.40     97.11 o 
  -2  16   4      258.47      326.74     39.44 o 
  -1  16   4       15.88       58.14     36.03 o 
   0  16   4      247.81      310.73     56.94 o 
   1  16   4      422.45      478.15     90.56 o 
   2  16   4      392.41      421.91     85.08 o 
   3  16   4       28.51      168.40     71.32 o 
   4  16   4      181.15      140.73     25.53 o 
   5  16   4      993.31      914.41     38.55 o 
   6  16   4      270.90      233.09     94.16 o 
   7  16   4        3.78        0.94    200.00 o 
  -7  17   4      558.21      536.44     31.65 o 
  -6  17   4      399.27      466.78     84.97 o 
  -5  17   4      428.11      415.52     19.34 o 
  -4  17   4      705.03      647.26     80.89 o 
  -3  17   4      314.52      330.13     15.98 o 
  -2  17   4        2.68       25.22     37.67 o 
  -1  17   4       14.31        3.83     86.16 o 
   0  17   4     1766.24     1780.59    182.61 o 
   1  17   4      109.04       72.36     72.71 o 
   2  17   4      465.41      487.54     74.83 o 
   3  17   4       69.26       40.15     38.12 o 
   4  17   4     1356.24     1197.25     29.30 o 
   5  17   4      179.21      256.34     64.27 o 
   6  17   4      124.64      192.14     39.39 o 
  -6  18   4      221.50      278.23     40.00 o 
  -5  18   4      183.65      173.80     72.27 o 
  -4  18   4      819.26      774.07     60.88 o 
  -3  18   4      325.79      411.30     56.95 o 
  -2  18   4     1659.42     1615.06     41.32 o 
  -1  18   4       42.59       18.59     18.93 o 
   0  18   4     1883.91     1747.16     39.86 o 
   1  18   4      112.61      133.12     18.98 o 
   2  18   4     3647.98     3306.17     18.69 o 
   3  18   4       34.87        8.42     38.97 o 
   4  18   4        8.44        4.78    115.60 o 
   5  18   4      263.77      210.09     37.02 o 
   6  18   4      960.95      958.22     88.81 o 
  -6  19   4      869.94      794.41     27.36 o 
  -5  19   4      648.65      635.63     44.44 o 
  -4  19   4     1128.95      983.58    186.76 o 
  -3  19   4      152.91      165.95     28.22 o 
  -2  19   4     1281.94     1539.69     81.68 o 
  -1  19   4       39.03       28.96     48.63 o 
   0  19   4      999.52     1042.02     77.03 o 
   1  19   4      534.58      589.09     65.15 o 
   2  19   4      930.71      899.83     59.13 o 
   3  19   4      232.72      256.94     57.91 o 
   4  19   4     1456.79     1807.72     96.40 o 
   5  19   4      511.78      486.30     21.53 o 
  -5  20   4      107.38      113.03     49.06 o 
  -4  20   4     1272.81     1511.12     89.61 o 
  -3  20   4        4.29        9.46    127.50 o 
  -2  20   4     1090.19     1228.18    137.97 o 
  -1  20   4      408.98      384.92     28.87 o 
   0  20   4      168.83      162.55     17.59 o 
   1  20   4       11.14        0.02     33.05 o 
   2  20   4      460.53      494.11     69.91 o 
   3  20   4       17.24       12.57     22.31 o 
   4  20   4       15.79       33.62     79.11 o 
   5  20   4       34.13       83.97     43.31 o 
  -5  21   4      192.48      249.50     34.37 o 
  -4  21   4      816.14     1141.52     76.22 o 
  -3  21   4        0.38        1.68     36.07 o 
  -2  21   4      704.55      648.48     64.75 o 
  -1  21   4       42.91       56.31     40.11 o 
   0  21   4     1546.73     1819.25     80.33 o 
   1  21   4       16.53       -1.10      9.52 o 
   2  21   4      253.32      362.87     66.60 o 
   3  21   4       14.39       -2.86     32.17 o 
   4  21   4      669.32      611.55    130.05 o 
  -4  22   4      514.90      472.01     31.71 o 
  -3  22   4      147.75      145.27     27.19 o 
  -2  22   4      383.09      333.51     42.02 o 
  -1  22   4       30.88      100.46     57.96 o 
   0  22   4        7.68       -2.27     65.20 o 
   1  22   4        1.36        6.00     32.12 o 
   2  22   4       52.17      177.93    122.26 o 
   3  22   4        1.09        1.32     12.45 o 
  -3  23   4      247.23      257.35     27.51 o 
  -2  23   4       67.49      114.34     35.03 o 
  -1  23   4      492.28      490.99     42.25 o 
   0  23   4     1009.06     1107.93    140.83 o 
   1  23   4        7.14       -1.26    112.39 o 
   2  23   4        0.25       -1.33     57.09 o 
  -1  24   4       21.54       35.59     34.58 o 
   0  24   4       94.21      112.11     17.91 o 
   1  24   4       75.35       79.34     30.77 o 
  -9   0   5      108.49      112.30     65.54 o 
  -7   0   5      193.02      177.68      6.29 o 
  -5   0   5      139.79      108.04     28.20 o 
  -3   0   5     1416.70     1625.76    100.43 o 
  -1   0   5     1118.72     1149.33    138.03 o 
   1   0   5        1.55       12.21     49.20 o 
   3   0   5     5239.94     5333.59    162.44 o 
   5   0   5       91.57       75.49    193.43 o 
   7   0   5     2470.85     2465.01     88.08 o 
  -9   1   5        5.59       22.10     31.01 o 
  -8   1   5      632.61      741.32     96.67 o 
  -7   1   5       16.44       16.86     31.02 o 
  -6   1   5      365.34      419.88     39.34 o 
  -5   1   5       39.60       31.19      5.80 o 
  -4   1   5      103.66      123.95     46.75 o 
  -3   1   5     1757.20     1992.31     48.25 o 
  -2   1   5      175.51      219.86     16.82 o 
  -1   1   5       90.33       89.25     18.62 o 
   0   1   5        2.86       44.85     22.37 o 
   1   1   5      222.47      207.02     10.23 o 
   2   1   5       30.57       18.94     15.74 o 
   3   1   5        5.15        8.50     31.52 o 
   4   1   5      100.01      141.61     77.82 o 
   5   1   5     1022.33     1066.83     52.04 o 
   6   1   5      154.82      207.48     73.54 o 
   7   1   5      962.11      887.59     64.06 o 
   8   1   5      149.63      133.05     34.73 o 
   9   1   5      245.04      251.42    111.39 o 
  -9   2   5      588.40      604.73     78.96 o 
  -8   2   5       93.08       98.49     39.95 o 
  -7   2   5      899.55      917.68    110.86 o 
  -6   2   5      650.88      616.71     22.72 o 
  -5   2   5      154.38      131.06     19.20 o 
  -4   2   5      490.81      514.65     42.33 o 
  -3   2   5      223.15      209.77     33.29 o 
  -2   2   5       13.22        2.56      7.93 o 
  -1   2   5    13384.30    12623.32    102.25 o 
   0   2   5      745.54      802.02     47.16 o 
   1   2   5      916.65      952.53     30.87 o 
   2   2   5      375.68      548.89     55.40 o 
   3   2   5     4064.17     4246.93     66.28 o 
   4   2   5      759.55     1019.64     86.60 o 
   5   2   5        4.30       33.21     55.68 o 
   6   2   5       49.58       32.79     50.97 o 
   7   2   5     3351.35     3426.81     66.72 o 
   8   2   5      227.59      224.92     33.55 o 
   9   2   5      164.65      185.44     29.55 o 
  -9   3   5      229.74      215.61     28.55 o 
  -8   3   5      169.98      209.77     32.27 o 
  -7   3   5      844.58      818.20     30.48 o 
  -6   3   5      306.32      291.89     44.78 o 
  -5   3   5      776.50      764.00     18.08 o 
  -4   3   5        4.54       -3.18      6.35 o 
  -3   3   5     5441.77     5130.64     52.52 o 
  -2   3   5     2700.64     2749.22    158.30 o 
  -1   3   5        6.09        5.77     83.19 o 
   0   3   5      110.45      157.40     33.79 o 
   1   3   5     8081.84     7722.56    340.80 o 
   2   3   5      102.84       96.21     11.49 o 
   3   3   5       48.47       53.80     53.83 o 
   4   3   5       23.23       60.88    102.37 o 
   5   3   5     2053.27     2175.06     41.60 o 
   6   3   5        0.65        5.07     35.11 o 
   7   3   5      136.98      197.90     67.38 o 
   8   3   5      363.19      436.46     65.98 o 
   9   3   5      116.96      133.15    121.35 o 
  -9   4   5       45.54       41.59     71.70 o 
  -8   4   5     1283.05     1333.79     96.30 o 
  -7   4   5      547.86      561.96     28.97 o 
  -6   4   5      100.95      120.23     24.76 o 
  -5   4   5      948.73      874.59     44.65 o 
  -4   4   5     1290.36     1328.37     61.75 o 
  -3   4   5      357.50      349.16     39.56 o 
  -2   4   5      133.80      115.21     22.31 o 
  -1   4   5     4820.84     4367.63     30.31 o 
   0   4   5     2283.13     2251.28    124.39 o 
   1   4   5       23.98       13.75     19.02 o 
   2   4   5     1694.94     1693.42     48.14 o 
   3   4   5     3768.36     3604.78     97.59 o 
   4   4   5      382.45      393.43    145.07 o 
   5   4   5       86.46      116.33     71.87 o 
   6   4   5      705.24      693.47      7.56 o 
   7   4   5      726.77      897.69     98.14 o 
   8   4   5      220.09      273.25    107.54 o 
   9   4   5      170.59      246.61     66.70 o 
  -9   5   5      539.36      567.42     35.97 o 
  -8   5   5       25.98       17.59     41.09 o 
  -7   5   5      214.72      199.14     25.92 o 
  -6   5   5     2660.29     2579.77    141.24 o 
  -5   5   5      139.23      157.51     42.77 o 
  -4   5   5        4.26        5.05     18.81 o 
  -3   5   5      970.31     1195.16     66.69 o 
  -2   5   5     8370.51     8191.71     66.36 o 
  -1   5   5       34.50       42.40     41.40 o 
   0   5   5      322.04      360.39     45.83 o 
   1   5   5     1213.87     1302.00     47.38 o 
   2   5   5     2401.89     2207.72    151.99 o 
   3   5   5       28.66       30.12     40.00 o 
   4   5   5      272.73      218.03     40.28 o 
   5   5   5      452.09      582.27     70.51 o 
   6   5   5      382.40      285.40     42.72 o 
   7   5   5       57.68       56.98     30.27 o 
   8   5   5      355.64      410.56    126.98 o 
  -9   6   5        4.64        3.14     59.30 o 
  -8   6   5      854.08      792.97     61.81 o 
  -7   6   5      564.42      562.16     54.83 o 
  -6   6   5       12.91        9.95     35.23 o 
  -5   6   5     1798.03     1981.94     63.13 o 
  -4   6   5     1509.38     1331.70     86.56 o 
  -3   6   5      215.25      253.46     64.19 o 
  -2   6   5       40.86       53.83     25.58 o 
  -1   6   5     1380.46     1353.15     90.46 o 
   0   6   5     2502.03     2570.00     56.35 o 
   1   6   5       95.52       78.92     16.70 o 
   2   6   5     2255.03     2014.98     92.02 o 
   3   6   5     4469.99     4160.04     72.45 o 
   4   6   5        6.77       22.56     50.23 o 
   5   6   5      200.31      257.30     87.05 o 
   6   6   5     1210.48     1049.78    333.71 o 
   7   6   5        3.27        3.28    106.16 o 
   8   6   5      142.56      227.30     52.40 o 
  -9   7   5       41.70       21.99     86.62 o 
  -8   7   5       19.98       20.00     15.85 o 
  -7   7   5       61.72       44.21     21.58 o 
  -6   7   5     1797.54     1681.39     86.35 o 
  -5   7   5       33.13       44.56     84.16 o 
  -4   7   5      708.84      778.74     75.67 o 
  -3   7   5      536.13      606.71     71.38 o 
  -2   7   5     1003.82     1038.86     44.43 o 
  -1   7   5      320.79      302.61     16.30 o 
   0   7   5       67.08       66.58     39.81 o 
   1   7   5      366.75      380.58     32.74 o 
   2   7   5        5.16       10.11     15.61 o 
   3   7   5     1422.67     1339.92     86.62 o 
   4   7   5      296.69      365.08     67.38 o 
   5   7   5       54.58      161.19    104.88 o 
   6   7   5      358.28      460.54    134.99 o 
   7   7   5      160.12      293.57     71.11 o 
   8   7   5      196.51      168.58     12.63 o 
  -9   8   5       58.39       40.73      9.65 o 
  -8   8   5     1461.37     1679.22    190.08 o 
  -7   8   5      338.98      482.75    106.27 o 
  -6   8   5       29.06       52.81     51.40 o 
  -5   8   5     1611.87     1695.47    116.76 o 
  -4   8   5     1065.46     1020.21     56.93 o 
  -3   8   5       12.83        8.05      9.73 o 
  -2   8   5       36.25       41.99     34.35 o 
  -1   8   5     1701.11     1821.68     74.74 o 
   0   8   5     3643.54     3577.80     40.06 o 
   1   8   5     1737.89     1594.97     54.94 o 
   2   8   5     6757.82     6647.26    141.45 o 
   3   8   5      212.83      185.84     17.73 o 
   4   8   5       76.26      135.91     37.92 o 
   5   8   5       21.99       27.65     25.77 o 
   6   8   5      521.35      581.06     53.61 o 
   7   8   5      197.58      177.03     82.15 o 
   8   8   5      127.59      121.91     48.90 o 
  -8   9   5       64.95       59.22     66.55 o 
  -7   9   5        0.27       20.49     26.63 o 
  -6   9   5     1832.46     2075.54     83.65 o 
  -5   9   5      206.80      221.17     28.30 o 
  -4   9   5       40.03       48.47     41.41 o 
  -3   9   5      504.39      543.05     54.63 o 
  -2   9   5      552.69      565.91     24.59 o 
  -1   9   5       67.09      151.48     41.74 o 
   0   9   5      319.56      551.49     67.87 o 
   1   9   5      311.04      264.29     83.12 o 
   2   9   5     2767.91     2851.50    100.34 o 
   3   9   5      644.63      743.59    121.17 o 
   4   9   5     5298.25     5087.29     58.48 o 
   5   9   5     1658.14     1869.48     97.39 o 
   6   9   5       36.60       48.30      9.66 o 
   7   9   5       13.46        1.26      9.92 o 
   8   9   5     1030.33     1012.11     85.09 o 
  -8  10   5     1182.85      996.29     87.06 o 
  -7  10   5       98.27       97.22     30.81 o 
  -6  10   5       82.61      118.25     54.31 o 
  -5  10   5       13.39        5.96     20.08 o 
  -4  10   5     2394.97     2279.81     49.12 o 
  -3  10   5     1320.27     1253.84     19.89 o 
  -2  10   5       54.70       86.87     69.42 o 
  -1  10   5       22.77       24.74     48.95 o 
   0  10   5     3365.76     3493.41     43.64 o 
   1  10   5      415.95      400.23     38.04 o 
   2  10   5      166.89      214.17     32.29 o 
   3  10   5     1202.48     1389.87     60.16 o 
   4  10   5     2271.04     2172.32     61.73 o 
   5  10   5      283.08      244.65     35.59 o 
   6  10   5     2523.13     2248.91     20.26 o 
   7  10   5       12.41        0.40     31.49 o 
   8  10   5       76.27       96.53     75.85 o 
  -8  11   5        2.50       14.11     87.17 o 
  -7  11   5       12.02        5.07     32.87 o 
  -6  11   5      881.22      912.33     77.46 o 
  -5  11   5      107.28      220.10     87.28 o 
  -4  11   5      499.13      455.15     20.92 o 
  -3  11   5      742.57      804.75     66.88 o 
  -2  11   5      949.65     1007.99     67.50 o 
  -1  11   5       10.32       -4.35      9.70 o 
   0  11   5       17.46       31.83     36.88 o 
   1  11   5        1.11       -0.78     26.06 o 
   2  11   5     1014.74      952.32    166.96 o 
   3  11   5        0.01       -6.46     64.55 o 
   4  11   5     1005.84     1203.87     35.69 o 
   5  11   5       54.88       42.86     19.34 o 
   6  11   5      199.80      243.59     37.63 o 
   7  11   5      263.60      248.23     32.81 o 
   8  11   5      742.77      692.54     64.03 o 
  -8  12   5      196.84      225.72     29.22 o 
  -7  12   5      118.32      125.70     27.53 o 
  -6  12   5        1.35       -6.93     63.40 o 
  -5  12   5       45.67       60.93     66.57 o 
  -4  12   5     1126.58     1071.49     47.70 o 
  -3  12   5      161.74      253.41     56.34 o 
  -2  12   5        2.03       -8.03     16.06 o 
  -1  12   5      297.77      291.28     34.39 o 
   0  12   5      512.95      487.64     14.71 o 
   1  12   5       39.36       36.96      6.99 o 
   2  12   5      374.51      359.08     45.80 o 
   3  12   5      848.61      774.32     55.76 o 
   4  12   5       63.03       58.75     17.66 o 
   5  12   5       38.01       20.33     18.59 o 
   6  12   5     1454.54     1396.64     22.82 o 
   7  12   5       90.40       95.86     70.00 o 
  -8  13   5       37.94       31.09     28.67 o 
  -7  13   5      241.23      245.21     16.74 o 
  -6  13   5      278.62      321.15     37.00 o 
  -5  13   5      184.05      236.13     46.55 o 
  -4  13   5       34.37       41.63     27.70 o 
  -3  13   5     1546.20     1593.98     93.62 o 
  -2  13   5        9.41       15.12     41.43 o 
  -1  13   5        2.29       -6.70     27.33 o 
   0  13   5       37.54       32.79     10.19 o 
   1  13   5      271.97      374.59     55.50 o 
   2  13   5       75.18       67.91     25.85 o 
   3  13   5      579.97      584.10     38.37 o 
   4  13   5     1250.97     1113.64     42.49 o 
   5  13   5      841.87      942.89     80.47 o 
   6  13   5        4.65        2.68    134.72 o 
   7  13   5       11.72       -0.97     46.38 o 
  -7  14   5       43.49       44.96      9.22 o 
  -6  14   5       76.97       89.68     46.76 o 
  -5  14   5       76.09      112.96     73.48 o 
  -4  14   5      725.50      785.39     18.60 o 
  -3  14   5       12.92        3.59     35.65 o 
  -2  14   5       16.34       64.17     23.03 o 
  -1  14   5      165.96      273.68    126.24 o 
   0  14   5      334.10      368.23     35.80 o 
   1  14   5       76.35       76.98     11.22 o 
   2  14   5      338.58      481.84    200.92 o 
   3  14   5      650.68      613.76    101.84 o 
   4  14   5       26.01       62.62     37.66 o 
   5  14   5       88.39       93.74     57.47 o 
   6  14   5      813.64      722.29     85.54 o 
   7  14   5       24.42       48.42     81.20 o 
  -7  15   5        4.84       -2.06     22.19 o 
  -6  15   5      132.45      155.25     29.94 o 
  -5  15   5     1201.95     1061.73    143.74 o 
  -4  15   5        0.33       -0.53     20.47 o 
  -3  15   5      894.53      817.91     12.94 o 
  -2  15   5       13.87       18.40     72.94 o 
  -1  15   5        3.25       -2.07     55.85 o 
   0  15   5      278.81      309.12     59.23 o 
   1  15   5      688.13      712.83     35.70 o 
   2  15   5       17.54        2.41    102.36 o 
   3  15   5      314.74      308.96     26.97 o 
   4  15   5     1021.89     1207.01     73.90 o 
   5  15   5      831.37      804.00     87.14 o 
   6  15   5       53.84       35.22     54.62 o 
  -7  16   5     1382.22     1281.11     56.93 o 
  -6  16   5       18.13       41.72     72.80 o 
  -5  16   5      802.02      812.03    130.31 o 
  -4  16   5     1180.00     1474.76     99.81 o 
  -3  16   5        2.07        1.80     31.53 o 
  -2  16   5      253.39      236.21     62.07 o 
  -1  16   5     1835.00     1992.88    116.06 o 
   0  16   5     1448.02     1447.43     53.32 o 
   1  16   5      108.39       94.97     34.22 o 
   2  16   5      326.55      405.92     94.53 o 
   3  16   5     1136.77     1097.26     86.19 o 
   4  16   5      113.87      114.30     42.71 o 
   5  16   5        1.41        2.09     42.70 o 
   6  16   5      206.76      255.77    101.36 o 
  -6  17   5      261.54      259.05     37.12 o 
  -5  17   5      216.58      286.32     63.89 o 
  -4  17   5       16.01        4.31     12.47 o 
  -3  17   5     1678.91     1568.00     39.99 o 
  -2  17   5      478.48      464.36     32.83 o 
  -1  17   5       73.45      124.66     42.86 o 
   0  17   5     2483.06     2721.64    105.15 o 
   1  17   5     1420.09     1306.06     41.49 o 
   2  17   5      128.12       93.73     50.10 o 
   3  17   5        9.26        1.03     27.95 o 
   4  17   5      209.79      242.23     35.26 o 
   5  17   5      879.69      760.16    343.76 o 
   6  17   5      111.47      152.03     38.03 o 
  -6  18   5       44.20       24.45     58.05 o 
  -5  18   5      834.29      798.27     52.57 o 
  -4  18   5      723.73      646.39     70.99 o 
  -3  18   5      990.11     1148.20     81.62 o 
  -2  18   5        4.83       -6.05     87.66 o 
  -1  18   5     1952.32     2014.85    117.61 o 
   0  18   5       25.68       36.52     78.21 o 
   1  18   5       54.58       48.13     88.24 o 
   2  18   5       12.84       21.70     22.64 o 
   3  18   5      679.60      633.62     28.99 o 
   4  18   5        0.54        2.00     78.43 o 
   5  18   5        0.72       88.06    113.74 o 
  -5  19   5        3.02       -7.58     92.01 o 
  -4  19   5        0.48        6.13     60.55 o 
  -3  19   5      903.72      956.05     82.11 o 
  -2  19   5       10.90        4.02     15.95 o 
  -1  19   5        2.03       12.12     40.14 o 
   0  19   5       51.25       68.01     37.48 o 
   1  19   5     1954.56     1800.64     81.41 o 
   2  19   5       97.07      134.99     64.28 o 
   3  19   5       17.36        9.00     26.69 o 
   4  19   5       68.37       51.92      6.13 o 
   5  19   5      971.39      918.44     33.52 o 
  -4  20   5       18.23       34.64     80.64 o 
  -3  20   5      242.72      278.60     67.39 o 
  -2  20   5      124.11      110.09     77.81 o 
  -1  20   5     1209.61     1153.03    186.67 o 
   0  20   5       30.27       97.07     60.21 o 
   1  20   5        9.30       10.02     40.21 o 
   2  20   5       81.59      135.95     54.59 o 
   3  20   5      347.62      317.81     19.95 o 
   4  20   5        3.57       -0.66      8.34 o 
  -4  21   5       42.28       28.43     19.07 o 
  -3  21   5      169.22      210.34     35.67 o 
  -2  21   5        5.08        6.95     31.20 o 
  -1  21   5       37.69       67.55     43.66 o 
   0  21   5        0.23       -6.11     25.57 o 
   1  21   5     1172.40     1179.51     41.36 o 
   2  21   5       43.86       36.74     34.77 o 
   3  21   5        1.14       62.38     50.12 o 
  -3  22   5        4.84        3.10     41.52 o 
  -2  22   5       44.19       66.31     89.89 o 
  -1  22   5      830.70      916.79     73.18 o 
   0  22   5       14.35       17.86     70.01 o 
   1  22   5       14.16       59.66     18.48 o 
   2  22   5       33.95       39.10     23.49 o 
  -1  23   5        0.58       22.61     49.23 o 
   0  23   5       43.59      117.40     23.38 o 
  -8   0   6     2377.77     2154.02     16.34 o 
  -6   0   6       99.55       82.63     81.69 o 
  -4   0   6      635.47      642.23     63.54 o 
  -2   0   6       30.47       53.80     56.41 o 
   0   0   6     1522.54     1490.98     38.11 o 
   2   0   6     2886.30     2929.32     73.43 o 
   4   0   6      321.73      329.02     12.96 o 
   6   0   6     2568.22     2655.62     90.71 o 
   8   0   6      493.23      448.64     78.31 o 
  -9   1   6       46.24       29.08     22.27 o 
  -8   1   6      331.77      319.85     12.16 o 
  -7   1   6       19.74       10.14     35.42 o 
  -6   1   6     1699.34     1796.36     49.80 o 
  -5   1   6       98.15       98.52     42.85 o 
  -4   1   6      224.87      261.96     44.41 o 
  -3   1   6        1.33       -6.92     53.36 o 
  -2   1   6     3292.29     3211.10     69.33 o 
  -1   1   6     1771.55     1659.65     16.78 o 
   0   1   6     1113.50     1051.09     70.39 o 
   1   1   6      972.68     1077.23     54.69 o 
   2   1   6     8786.66     8099.36    529.65 o 
   3   1   6      256.57      301.44    113.08 o 
   4   1   6     1227.77     1251.68     30.89 o 
   5   1   6       19.22      101.57     79.65 o 
   6   1   6     2373.99     2654.13    101.97 o 
   7   1   6       25.60       18.17      8.83 o 
   8   1   6      532.32      668.93    119.60 o 
  -9   2   6      175.01      230.76    104.13 o 
  -8   2   6       89.94       73.78     18.56 o 
  -7   2   6       35.35       28.28     94.26 o 
  -6   2   6        3.55        4.68     15.43 o 
  -5   2   6      136.62      182.22     56.87 o 
  -4   2   6      770.25      771.34     54.15 o 
  -3   2   6      191.85      201.84     59.13 o 
  -2   2   6      340.86      450.65     44.64 o 
  -1   2   6     1034.67     1431.31     72.18 o 
   0   2   6     1729.50     1566.25    176.99 o 
   1   2   6      214.46      177.79     49.12 o 
   2   2   6     1951.93     2151.11     48.48 o 
   3   2   6        1.09       29.66      9.48 o 
   4   2   6      338.51      423.47     83.33 o 
   5   2   6      466.38      480.59     19.52 o 
   6   2   6       48.37       42.04      3.33 o 
   7   2   6      144.61      154.21     66.39 o 
   8   2   6      590.91      605.16     48.92 o 
  -9   3   6      119.48      106.61     53.55 o 
  -8   3   6       64.63       74.38     31.69 o 
  -7   3   6        4.43       15.86     57.67 o 
  -6   3   6      122.88      100.09     32.81 o 
  -5   3   6      349.25      377.67     94.95 o 
  -4   3   6       47.03       58.56     49.50 o 
  -3   3   6      381.05      384.77     28.47 o 
  -2   3   6     1445.62     1369.87     88.95 o 
  -1   3   6     1676.34     1523.10     20.41 o 
   0   3   6        0.17        6.80     16.14 o 
   1   3   6      708.90      695.40     26.54 o 
   2   3   6     1483.58     1427.12    137.60 o 
   3   3   6      826.42      776.17     23.65 o 
   4   3   6      532.20      597.96     92.13 o 
   5   3   6      645.74      631.05     40.36 o 
   6   3   6      332.82      420.34     50.65 o 
   7   3   6       82.67      111.83     28.25 o 
   8   3   6      178.49      319.81    100.07 o 
  -8   4   6      558.63      603.23     64.49 o 
  -7   4   6     1279.27     1201.55     94.36 o 
  -6   4   6       99.94       79.52     15.01 o 
  -5   4   6       29.06       36.68     26.29 o 
  -4   4   6     1158.59     1117.85     23.39 o 
  -3   4   6     2087.86     2379.88     81.18 o 
  -2   4   6        1.57       35.39     44.48 o 
  -1   4   6       97.23      116.25     38.08 o 
   0   4   6     2737.54     2654.40     47.52 o 
   1   4   6     1426.63     1454.19     51.94 o 
   2   4   6      660.61      706.85     39.89 o 
   3   4   6      544.99      442.75     24.09 o 
   4   4   6     1468.03     1662.24    105.85 o 
   5   4   6       52.13       57.19     22.47 o 
   6   4   6      194.77      190.90     37.75 o 
   7   4   6      250.54      227.60     45.61 o 
   8   4   6      622.55      600.92     37.56 o 
  -8   5   6      366.91      342.21     22.70 o 
  -7   5   6       61.71       40.66     60.02 o 
  -6   5   6      646.30      598.55     22.33 o 
  -5   5   6     1212.15     1324.78    132.42 o 
  -4   5   6      106.74      118.66     43.25 o 
  -3   5   6      193.65      202.35     33.71 o 
  -2   5   6     1997.28     2124.00     42.15 o 
  -1   5   6     2286.09     2499.79     89.93 o 
   0   5   6      419.49      442.46     62.49 o 
   1   5   6      105.11       95.05     12.00 o 
   2   5   6     1011.29      876.48    130.79 o 
   3   5   6     1033.47     1076.17     98.69 o 
   4   5   6      409.12      387.23    135.03 o 
   5   5   6      281.15      247.55     78.62 o 
   6   5   6      395.06      373.64     67.23 o 
   7   5   6        0.30       -3.28      6.56 o 
   8   5   6      319.27      368.71     42.88 o 
  -8   6   6        6.15       53.59     32.75 o 
  -7   6   6     1232.54     1036.64    157.93 o 
  -6   6   6       84.38       74.35      3.34 o 
  -5   6   6      138.96      176.65     37.20 o 
  -4   6   6        6.72       23.39     36.90 o 
  -3   6   6     2709.28     2549.25    143.57 o 
  -2   6   6       64.85       85.77     59.84 o 
  -1   6   6      870.54      960.04     49.64 o 
   0   6   6       34.70       30.73     16.71 o 
   1   6   6     1180.54     1362.65     43.14 o 
   2   6   6        6.53       23.72     48.96 o 
   3   6   6     2698.84     2627.51     47.71 o 
   4   6   6        2.70        6.87     28.87 o 
   5   6   6       37.31       17.80     98.35 o 
   6   6   6      401.07      381.68     15.22 o 
   7   6   6      581.62      561.05     26.96 o 
   8   6   6        0.90      -15.02     43.89 o 
  -8   7   6       76.94       76.97     43.16 o 
  -7   7   6      243.65      269.28     45.32 o 
  -6   7   6      299.92      327.63     60.16 o 
  -5   7   6     2550.59     2541.10    132.63 o 
  -4   7   6      551.19      599.99     74.74 o 
  -3   7   6     1782.26     1836.10    109.07 o 
  -2   7   6     1524.16     1491.71     44.91 o 
  -1   7   6      519.19      611.19     42.16 o 
   0   7   6      616.40      615.14     30.68 o 
   1   7   6     4545.63     4534.84     71.08 o 
   2   7   6     1272.22     1123.75    190.25 o 
   3   7   6      128.55      130.62     27.88 o 
   4   7   6      132.27      137.42     85.91 o 
   5   7   6      428.82      364.28      9.33 o 
   6   7   6      984.97      969.49     79.77 o 
   7   7   6       50.75       72.29     79.20 o 
   8   7   6      261.72      321.57     39.01 o 
  -8   8   6       41.25       88.32     80.68 o 
  -7   8   6      251.06      240.31     50.93 o 
  -6   8   6      892.41      949.21     61.50 o 
  -5   8   6       42.95       29.41     31.02 o 
  -4   8   6      580.02      595.90     28.48 o 
  -3   8   6      787.21      767.76     80.95 o 
  -2   8   6       21.24       40.53     15.99 o 
  -1   8   6      737.69      814.12     73.67 o 
   0   8   6       11.80       70.13     26.97 o 
   1   8   6      164.02      274.53     37.81 o 
   2   8   6      101.88       98.65     68.01 o 
   3   8   6      266.34      238.86     42.11 o 
   4   8   6      803.69     1260.99    109.92 o 
   5   8   6       95.34       83.08     53.78 o 
   6   8   6        1.02       -0.42     18.95 o 
   7   8   6      790.47      685.41    139.00 o 
  -8   9   6      344.05      335.54     29.07 o 
  -7   9   6       92.61      105.70     58.46 o 
  -6   9   6       47.76       32.10      9.49 o 
  -5   9   6      549.31      544.32     45.06 o 
  -4   9   6      355.84      339.21     34.23 o 
  -3   9   6     3206.83     3066.20     63.42 o 
  -2   9   6        5.19       -9.00     24.29 o 
  -1   9   6     1868.08     2104.32     67.81 o 
   0   9   6     1656.79     1798.39     70.68 o 
   1   9   6       21.99       45.84     31.73 o 
   2   9   6      751.98      883.73     83.65 o 
   3   9   6     2248.82     2679.98     88.00 o 
   4   9   6      259.10      319.48     42.81 o 
   5   9   6     2130.24     2034.12    115.02 o 
   6   9   6       16.45        3.73      2.44 o 
   7   9   6       53.58      115.95     68.31 o 
  -8  10   6       76.36      118.70     77.62 o 
  -7  10   6      765.37      706.22     24.41 o 
  -6  10   6       10.87       -3.76     35.28 o 
  -5  10   6      515.58      530.93     53.12 o 
  -4  10   6       66.90       75.03     52.47 o 
  -3  10   6     1216.15     1270.20     97.41 o 
  -2  10   6       45.81       43.60     30.36 o 
  -1  10   6      145.39      115.58     52.48 o 
   0  10   6      164.09      142.92     17.54 o 
   1  10   6     1083.52     1061.48     47.28 o 
   2  10   6     3004.47     2793.19     31.00 o 
   3  10   6      767.49     1082.08     82.44 o 
   4  10   6      516.93      457.93     15.29 o 
   5  10   6       87.42      124.05     75.29 o 
   6  10   6        0.35      -10.53     79.87 o 
   7  10   6      337.32      282.17     85.51 o 
  -7  11   6        7.01        8.44     47.04 o 
  -6  11   6        4.29       10.72     41.71 o 
  -5  11   6     3177.91     3099.19    109.30 o 
  -4  11   6       19.99       59.17     35.85 o 
  -3  11   6     1259.36     1217.93     68.33 o 
  -2  11   6      336.76      332.48    163.71 o 
  -1  11   6       95.51       77.40     39.61 o 
   0  11   6        0.04       24.43     24.70 o 
   1  11   6      949.19      946.38     54.53 o 
   2  11   6     1069.33     1054.07     61.84 o 
   3  11   6      853.60      776.13     54.08 o 
   4  11   6       17.34        7.74      9.93 o 
   5  11   6     2099.41     1946.99    132.96 o 
   6  11   6      165.85      159.70     24.34 o 
   7  11   6      229.10      169.54    124.20 o 
  -7  12   6      234.30      279.94     51.80 o 
  -6  12   6      226.33      240.16     40.67 o 
  -5  12   6      755.73      716.72     65.93 o 
  -4  12   6      160.39      170.96     71.78 o 
  -3  12   6      644.07      719.13     56.40 o 
  -2  12   6      148.39      147.53     30.88 o 
  -1  12   6     2076.76     2153.61    107.52 o 
   0  12   6      397.70      407.98     22.80 o 
   1  12   6      887.74     1162.30     66.85 o 
   2  12   6       91.69      100.61     39.67 o 
   3  12   6     1876.58     1778.42     59.45 o 
   4  12   6      346.49      415.79     69.01 o 
   5  12   6      285.74      297.84     59.34 o 
   6  12   6      150.82      167.56     12.15 o 
   7  12   6     1006.82      914.56     75.66 o 
  -7  13   6       37.85       21.14     21.84 o 
  -6  13   6       20.30       36.52     59.11 o 
  -5  13   6      699.41      795.14    147.26 o 
  -4  13   6        8.10        2.78     46.20 o 
  -3  13   6      500.06      564.22     64.67 o 
  -2  13   6      102.55       96.16     30.24 o 
  -1  13   6      114.55      276.93    104.92 o 
   0  13   6        5.27       18.23     31.75 o 
   1  13   6      491.13      565.38     73.73 o 
   2  13   6      158.53      139.91     21.78 o 
   3  13   6        4.34       -4.64      9.28 o 
   4  13   6       50.10       89.85     61.42 o 
   5  13   6     1029.40     1010.74     66.56 o 
   6  13   6        9.38       13.15     84.99 o 
  -7  14   6      310.91      265.08     47.96 o 
  -6  14   6       55.74      177.69     70.81 o 
  -5  14   6      248.40      297.35    101.09 o 
  -4  14   6      542.18      583.42     40.96 o 
  -3  14   6      122.47      189.43     73.79 o 
  -2  14   6        3.06       22.07     27.89 o 
  -1  14   6     1106.15     1254.91     61.92 o 
   0  14   6     1064.09     1172.86     60.18 o 
   1  14   6       31.81       63.61     22.90 o 
   2  14   6       59.61       97.97     40.23 o 
   3  14   6      325.17      301.80     22.70 o 
   4  14   6     1225.13     1588.87    100.71 o 
   5  14   6        4.67       -4.35     34.43 o 
   6  14   6      516.37      457.39     90.61 o 
  -6  15   6        9.02       10.22     24.95 o 
  -5  15   6      319.37      302.19     23.38 o 
  -4  15   6      271.40      263.04     23.12 o 
  -3  15   6      277.83      348.33     46.89 o 
  -2  15   6      244.90      312.47     41.18 o 
  -1  15   6     1330.97     1576.67    118.61 o 
   0  15   6      112.72      154.26     40.76 o 
   1  15   6      867.85      855.10     38.94 o 
   2  15   6      462.83      532.18     62.26 o 
   3  15   6       33.87       33.80     15.73 o 
   4  15   6      115.22      109.82     53.55 o 
   5  15   6     1260.38     1103.11      3.38 o 
   6  15   6      102.55      119.50     35.49 o 
  -6  16   6      257.16      313.58     69.43 o 
  -5  16   6       58.83       44.99     28.36 o 
  -4  16   6      199.16      166.09     23.97 o 
  -3  16   6      431.12      401.83     41.05 o 
  -2  16   6      733.24      685.17     41.65 o 
  -1  16   6       33.06       58.72     55.00 o 
   0  16   6     1073.51     1142.22     75.19 o 
   1  16   6       24.77       28.24     53.51 o 
   2  16   6      135.13      112.80     56.74 o 
   3  16   6       12.75        9.02     62.10 o 
   4  16   6      366.98      324.35      3.33 o 
   5  16   6        0.03        5.10     53.44 o 
  -5  17   6      245.39      261.38     25.62 o 
  -4  17   6      223.42      226.89     14.02 o 
  -3  17   6       33.51       34.43     15.52 o 
  -2  17   6      813.44      722.41     36.66 o 
  -1  17   6      409.11      405.25     51.65 o 
   0  17   6        5.33       13.28     18.08 o 
   1  17   6      483.97      441.42      6.07 o 
   2  17   6     1125.44      943.18     79.62 o 
   3  17   6      153.98      210.15     53.07 o 
   4  17   6      176.00      158.69     12.71 o 
   5  17   6       98.02      103.64     68.34 o 
  -5  18   6        6.77        3.50     47.78 o 
  -4  18   6      252.67      255.68     34.22 o 
  -3  18   6        2.98        3.67     36.26 o 
  -2  18   6       67.35       78.19     36.81 o 
  -1  18   6      325.83      302.80     18.88 o 
   0  18   6      692.92      592.04    203.45 o 
   1  18   6      122.32      152.24     28.89 o 
   2  18   6       90.44       82.00      5.67 o 
   3  18   6       81.02      112.15     63.96 o 
   4  18   6      334.23      380.81     69.28 o 
  -4  19   6       70.08       46.11     10.99 o 
  -3  19   6      143.54      247.80     95.24 o 
  -2  19   6      423.30      387.00     38.61 o 
  -1  19   6      137.26      241.80     58.82 o 
   0  19   6      261.11      253.35     28.83 o 
   1  19   6      211.07      259.79     46.49 o 
   2  19   6      342.23      304.04     32.94 o 
   3  19   6      119.12      150.26     49.73 o 
  -3  20   6        0.82       -0.39     56.40 o 
  -2  20   6        7.68       42.39     41.53 o 
  -1  20   6       13.40        4.83     27.30 o 
   0  20   6     1560.56     1309.09     29.48 o 
   1  20   6        1.15       -9.25     18.50 o 
   2  20   6      239.89      256.48     68.54 o 
   3  20   6       21.48       30.27     34.06 o 
  -2  21   6       43.64       53.72     42.00 o 
  -1  21   6      184.38      316.86     89.46 o 
   0  21   6       10.65       30.49     33.43 o 
   1  21   6        5.76       12.79     86.63 o 
  -5   0   7       88.51      124.13     25.54 o 
  -3   0   7     6279.09     6204.96    183.10 o 
  -1   0   7       99.21      161.68     57.06 o 
   1   0   7     4945.04     4770.05     90.92 o 
   3   0   7     2332.31     2275.90     68.17 o 
   5   0   7      111.67      225.54    165.82 o 
   7   0   7      824.18      889.96    126.01 o 
  -8   1   7      137.91      109.47      3.94 o 
  -7   1   7      505.03      475.97     71.51 o 
  -6   1   7      178.83      296.19     90.42 o 
  -5   1   7     1458.02     1508.92     93.69 o 
  -4   1   7       45.81       67.25    121.56 o 
  -3   1   7        0.32      -11.43     25.40 o 
  -2   1   7        0.19       17.49     22.38 o 
  -1   1   7     1406.37     1736.06     62.00 o 
   0   1   7      282.43      259.99     32.75 o 
   1   1   7      275.44      225.87     11.60 o 
   2   1   7      232.47      228.32     38.21 o 
   3   1   7     1219.73     1348.77     76.55 o 
   4   1   7      555.16      553.38     37.83 o 
   5   1   7     1763.99     1795.99    194.65 o 
   6   1   7       30.54       31.07     21.50 o 
   7   1   7       70.11      142.40     98.62 o 
  -8   2   7      262.01      269.75     42.91 o 
  -6   2   7       49.64       79.78     74.78 o 
  -5   2   7       72.88       95.25     51.93 o 
  -4   2   7        3.58        0.38     52.44 o 
  -3   2   7      668.78      650.54     44.80 o 
  -2   2   7      300.39      304.50     39.11 o 
  -1   2   7       70.30      177.06     42.43 o 
   0   2   7      564.15      514.65     62.13 o 
   1   2   7     2027.84     2124.80     57.18 o 
   2   2   7       87.74      126.39     72.77 o 
   3   2   7     2456.67     2458.70     59.80 o 
   4   2   7      498.33      563.28     53.75 o 
   5   2   7       58.39      129.65     66.63 o 
   6   2   7       76.39       98.72     95.44 o 
   7   2   7      988.47     1045.12     71.95 o 
  -8   3   7      112.85      120.03     28.08 o 
  -7   3   7       14.49        5.82      6.03 o 
  -6   3   7        4.93        0.90     28.76 o 
  -5   3   7      812.60      720.64    130.82 o 
  -4   3   7       53.24       67.02     81.40 o 
  -3   3   7      374.13      346.17     19.76 o 
  -2   3   7      105.14      146.09     46.25 o 
  -1   3   7       16.29       14.39      5.28 o 
   0   3   7      375.92      369.05     58.65 o 
   1   3   7      688.64      712.23     38.25 o 
   2   3   7      641.61      608.05     65.26 o 
   3   3   7     1004.09      963.01    110.80 o 
   4   3   7       78.20      113.65    109.87 o 
   5   3   7     1018.41     1024.02    199.25 o 
   6   3   7       36.88       73.74     58.71 o 
   7   3   7      370.16      358.38     45.04 o 
  -8   4   7        5.97       -2.87     77.63 o 
  -7   4   7      777.60      734.25     26.76 o 
  -6   4   7       36.68      111.24     86.83 o 
  -5   4   7       21.01       30.47      9.86 o 
  -4   4   7       53.67       95.13     32.30 o 
  -3   4   7     1489.96     1513.90    128.45 o 
  -2   4   7     1018.40     1134.36    102.01 o 
  -1   4   7      139.27      152.55     36.91 o 
   0   4   7      500.80      551.80     66.16 o 
   1   4   7      663.24      676.19     58.37 o 
   2   4   7       32.84       20.77     21.62 o 
   3   4   7      405.19      435.42     72.95 o 
   4   4   7       55.82       53.06     50.82 o 
   5   4   7      316.50      245.01     73.69 o 
   6   4   7       12.02        1.72     26.48 o 
   7   4   7      568.45      629.17     94.63 o 
  -8   5   7      106.75       84.26     71.33 o 
  -7   5   7      160.58      147.95     22.51 o 
  -6   5   7      202.81      211.38     13.21 o 
  -5   5   7      709.14      702.61     42.51 o 
  -4   5   7       21.01        2.53     12.48 o 
  -3   5   7        1.88       -7.88     29.67 o 
  -2   5   7      275.92      294.69     47.42 o 
  -1   5   7      282.61      303.84     27.86 o 
   0   5   7       36.43      107.34     42.36 o 
   1   5   7      141.46      115.54     10.48 o 
   2   5   7     1997.76     2053.89     38.61 o 
   3   5   7      221.67      198.45     97.24 o 
   4   5   7        8.10       14.79     44.03 o 
   5   5   7      334.44      468.33    116.15 o 
   6   5   7      638.16      679.25     73.36 o 
   7   5   7       67.40      131.71     55.02 o 
  -7   6   7      181.12      193.86     47.53 o 
  -6   6   7      217.20      250.18     72.24 o 
  -5   6   7       89.29       88.42     19.12 o 
  -4   6   7      448.35      479.14     65.42 o 
  -3   6   7      765.40      750.91     53.76 o 
  -2   6   7     1636.06     1740.78     47.64 o 
  -1   6   7      378.34      429.57     93.63 o 
   0   6   7     1298.12     1467.28    105.32 o 
   1   6   7       22.06       20.66     56.88 o 
   2   6   7      639.33      734.19     83.64 o 
   3   6   7        1.56        8.22     55.83 o 
   4   6   7       93.28       94.32     89.34 o 
   5   6   7      811.46      836.52    127.79 o 
   6   6   7        3.60       13.90     31.66 o 
   7   6   7      391.44      403.02     46.10 o 
  -7   7   7       78.34       62.07     12.36 o 
  -6   7   7      102.01       77.62     17.74 o 
  -5   7   7        1.53       31.81     47.29 o 
  -4   7   7      414.01      364.97     40.22 o 
  -3   7   7      271.83      303.54     24.80 o 
  -2   7   7     1700.40     1693.75     63.16 o 
  -1   7   7       13.91       66.77     96.44 o 
   0   7   7      697.71      685.58     73.07 o 
   1   7   7     1989.57     1939.81     30.34 o 
   2   7   7      355.82      397.88     48.98 o 
   3   7   7       40.89      105.64    111.63 o 
   4   7   7       64.21       60.76      6.06 o 
   5   7   7        2.50       55.34     73.05 o 
   6   7   7     1358.06     1252.41     89.48 o 
   7   7   7        6.08       18.44     90.14 o 
  -7   8   7      147.15      211.84    109.22 o 
  -6   8   7      496.28      550.18     39.28 o 
  -5   8   7      126.49      114.92     75.38 o 
  -4   8   7     1198.36     1140.62    110.80 o 
  -3   8   7      109.41       97.03     19.49 o 
  -2   8   7      195.89      231.59     31.08 o 
  -1   8   7       19.48        8.16      6.26 o 
   0   8   7     1151.46     1100.34     56.19 o 
   1   8   7      656.11      672.47    227.17 o 
   2   8   7      114.46       94.71     17.78 o 
   3   8   7      174.41      229.11     69.03 o 
   4   8   7     1226.66     1154.77     18.13 o 
   5   8   7       84.87       62.46     31.67 o 
   6   8   7        1.34        3.92     20.79 o 
  -7   9   7       64.59       72.10     80.17 o 
  -6   9   7      429.56      428.11     48.09 o 
  -5   9   7        1.65       -3.09      6.19 o 
  -4   9   7      882.21     1046.88     77.05 o 
  -3   9   7      606.42      594.72     64.91 o 
  -2   9   7      708.14      786.00    119.00 o 
  -1   9   7      406.42      563.74     67.61 o 
   0   9   7      933.84     1007.09    145.15 o 
   1   9   7      183.07      142.90     46.02 o 
   2   9   7      633.26      645.30     38.80 o 
   3   9   7       26.54       13.86     31.75 o 
   4   9   7      361.99      306.23     49.39 o 
   5   9   7      135.45      222.80     83.73 o 
   6   9   7      100.55       86.22     39.40 o 
  -7  10   7       85.53       78.40     43.06 o 
  -6  10   7      163.70      187.42     41.25 o 
  -5  10   7        5.45       34.52     43.38 o 
  -4  10   7      878.03      861.07     71.36 o 
  -3  10   7       93.87      149.33     64.34 o 
  -2  10   7      576.19      522.05    116.11 o 
  -1  10   7      114.82      289.79     96.41 o 
   0  10   7     6492.01     6205.88     56.63 o 
   1  10   7      248.83      235.78     23.35 o 
   2  10   7      541.55      635.24     67.04 o 
   3  10   7      254.30      253.77     42.82 o 
   4  10   7      901.03      919.78     41.28 o 
   5  10   7       44.61       55.72     72.57 o 
   6  10   7       36.56       66.22    104.16 o 
  -7  11   7        1.17       -4.74     16.04 o 
  -6  11   7      178.97      158.70     10.61 o 
  -5  11   7        7.46       14.57    112.44 o 
  -4  11   7      385.27      352.25     36.04 o 
  -3  11   7        1.07        2.81     77.44 o 
  -2  11   7     3329.70     3065.57    147.00 o 
  -1  11   7        0.36       -1.42     31.69 o 
   0  11   7     1322.08     1414.64     92.52 o 
   1  11   7        0.05      -10.72     31.25 o 
   2  11   7     2424.74     2356.08     62.24 o 
   3  11   7      155.25      214.99     68.17 o 
   4  11   7        2.32       -1.08     98.26 o 
   5  11   7        4.35       -1.35      3.16 o 
   6  11   7     1276.73     1619.28     91.74 o 
  -6  12   7      157.03      247.33     72.60 o 
  -5  12   7       35.14       56.82     14.84 o 
  -4  12   7      601.92      572.78     83.97 o 
  -3  12   7       16.51       32.95     37.56 o 
  -2  12   7      499.17      461.69     89.13 o 
  -1  12   7        0.12      -11.14     22.28 o 
   0  12   7     2422.85     2539.25     62.21 o 
   1  12   7       14.03        6.17     76.72 o 
   2  12   7       79.59       85.82    102.67 o 
   3  12   7      159.26      149.26    123.33 o 
   4  12   7     1063.22      968.26     23.76 o 
   5  12   7        3.65        3.62     91.99 o 
   6  12   7        0.78      -11.28     49.55 o 
  -6  13   7      200.00      186.33     64.98 o 
  -5  13   7      215.28      256.71     68.75 o 
  -4  13   7      275.48      334.94     47.84 o 
  -3  13   7        0.42      -11.39     65.68 o 
  -2  13   7     1292.37     1164.13     27.91 o 
  -1  13   7      455.23      406.50     35.65 o 
   0  13   7      133.81      123.66     22.35 o 
   1  13   7      267.32      263.66     41.13 o 
   2  13   7      871.57      841.91     27.00 o 
   3  13   7      542.99      613.82     92.00 o 
   4  13   7        0.23       -8.11     16.21 o 
   5  13   7      312.14      372.78     50.10 o 
  -6  14   7      275.68      275.29     61.41 o 
  -5  14   7      222.54      376.24    110.80 o 
  -4  14   7      691.33      674.05     43.80 o 
  -3  14   7      202.88      309.90     52.61 o 
  -2  14   7      385.85      346.80     42.26 o 
  -1  14   7      168.31      195.88     32.75 o 
   0  14   7     1793.72     1883.15    100.05 o 
   1  14   7      300.15      311.94     95.95 o 
   2  14   7       33.25       23.87      3.85 o 
   3  14   7       17.93        6.73     25.87 o 
   4  14   7     1102.44     1576.55    173.34 o 
   5  14   7      186.73      267.63     76.87 o 
  -5  15   7      126.24      170.96     81.42 o 
  -4  15   7      243.59      209.02     17.54 o 
  -3  15   7        7.68        4.97     58.55 o 
  -2  15   7      220.82      236.03     37.06 o 
  -1  15   7      126.66      226.58     62.14 o 
   0  15   7       20.31       36.88     25.33 o 
   1  15   7       63.25       74.16     91.24 o 
   2  15   7      140.36      141.44     27.32 o 
   3  15   7      287.65      240.06     46.02 o 
   4  15   7       41.88       51.31     28.87 o 
  -5  16   7      255.04      359.05    123.18 o 
  -4  16   7      193.28      181.04     54.53 o 
  -3  16   7      462.31      481.70     57.99 o 
  -2  16   7      423.25      402.94     39.72 o 
  -1  16   7        1.07       11.78     89.10 o 
   0  16   7      499.91      501.53     58.69 o 
   1  16   7      323.42      415.96    123.45 o 
   2  16   7       54.88       47.51     42.23 o 
   3  16   7      378.73      461.58     71.10 o 
   4  16   7      789.93      776.81     32.68 o 
  -4  17   7      142.20      115.20     69.91 o 
  -3  17   7       41.28       30.61     74.61 o 
  -2  17   7        8.42        6.60     16.09 o 
  -1  17   7       89.48      165.11     69.87 o 
   0  17   7      336.78      436.81    120.36 o 
   1  17   7       35.84       40.24    112.96 o 
   2  17   7       69.74       89.26     72.14 o 
   3  17   7      192.04      148.74     26.63 o 
  -3  18   7      183.87      163.42     62.40 o 
  -2  18   7       22.22        8.62     33.45 o 
  -1  18   7       38.59       84.57     41.67 o 
   0  18   7        0.77       -6.38     12.75 o 
   1  18   7       67.64      148.63     53.55 o 
   2  18   7       44.31       51.44     33.87 o 
  -2  19   7        0.11        5.84     28.83 o 
  -1  19   7      636.35      615.24     45.99 o 
   0  19   7      208.96      269.22     41.27 o 
   1  19   7       16.36       25.57    128.22 o 
  -4   0   8       94.37      257.09    136.72 o 
  -2   0   8     2051.97     2294.11    158.12 o 
   0   0   8     1003.95      947.61     57.47 o 
   2   0   8      173.03      168.08     22.54 o 
   4   0   8      759.13      775.22    128.08 o 
   6   0   8      177.76      199.25    155.68 o 
  -7   1   8       32.07       24.23     22.97 o 
  -6   1   8       46.79       57.31     46.66 o 
  -5   1   8      286.12      312.75     53.09 o 
  -3   1   8       31.53       46.82     58.35 o 
  -2   1   8      289.56      264.39     45.44 o 
  -1   1   8       42.06       27.81     12.73 o 
   0   1   8      669.24      630.21     46.93 o 
   1   1   8       60.65       54.47     67.53 o 
   2   1   8      700.83      807.00    156.53 o 
   3   1   8       22.82        2.99     44.24 o 
   4   1   8       39.95       66.83     55.01 o 
   5   1   8       34.28       46.77     64.23 o 
   6   1   8     1113.64     1423.25    129.02 o 
  -7   2   8        0.24       -2.10     19.54 o 
  -6   2   8      624.20      589.08     54.16 o 
  -5   2   8        0.23        1.45     53.03 o 
  -4   2   8       71.13       91.56     58.81 o 
  -3   2   8      393.35      420.56     46.86 o 
  -2   2   8     2291.63     2286.77     78.40 o 
  -1   2   8        4.83       17.66     59.77 o 
   0   2   8      481.26      483.62     38.29 o 
   1   2   8      183.30      222.32     93.29 o 
   2   2   8     2614.10     2364.74    124.13 o 
   3   2   8       23.99        4.97     80.72 o 
   4   2   8      574.06      656.45     91.55 o 
   5   2   8        9.84       33.65     41.36 o 
   6   2   8       71.92      137.02     74.49 o 
  -7   3   8      219.46      332.12    105.16 o 
  -6   3   8      155.63      182.23    108.50 o 
  -5   3   8       11.90        7.45     41.57 o 
  -4   3   8     1610.29     1947.12    127.81 o 
  -3   3   8        0.64       26.63     48.25 o 
  -2   3   8     1365.51     1333.18     62.74 o 
  -1   3   8        1.70       25.62     45.02 o 
   0   3   8      612.51      602.93     43.29 o 
   1   3   8        0.29        6.98     55.69 o 
   2   3   8      775.70      779.87    177.19 o 
   3   3   8       26.47       15.88     64.22 o 
   4   3   8      436.73      479.03    114.79 o 
   5   3   8      419.12      461.09     58.81 o 
   6   3   8     1949.58     1759.65    163.01 o 
  -7   4   8       36.97       22.77     31.28 o 
  -6   4   8      348.54      512.31    188.73 o 
  -5   4   8        0.92       20.55     83.40 o 
  -4   4   8       34.78       56.90     99.24 o 
  -3   4   8       49.13      158.36     64.55 o 
  -2   4   8      922.34     1046.32    147.98 o 
  -1   4   8        0.70        2.71     28.92 o 
   0   4   8      100.87      107.49     27.99 o 
   1   4   8      937.63      880.39     36.08 o 
   2   4   8      277.64      312.42     55.24 o 
   3   4   8        0.12       -5.12     10.23 o 
   4   4   8       79.39       76.75     31.27 o 
   5   4   8      391.94      401.51     69.30 o 
   6   4   8      106.93      135.95     63.52 o 
  -7   5   8      229.86      224.52      9.00 o 
  -6   5   8       41.39       46.97     55.21 o 
  -5   5   8      487.94      411.97     48.28 o 
  -4   5   8      391.41      396.63     44.90 o 
  -3   5   8      127.68      110.30     87.74 o 
  -2   5   8      130.28      151.90     27.18 o 
  -1   5   8      436.34      663.50    123.32 o 
   0   5   8      593.25      588.39     19.49 o 
   1   5   8      201.89      192.35     21.33 o 
   2   5   8      184.76      185.53     32.58 o 
   3   5   8      977.26     1123.04     92.49 o 
   4   5   8       62.14       55.83     32.92 o 
   5   5   8      742.87      757.41     56.93 o 
   6   5   8      413.91      375.91     36.34 o 
  -6   6   8      128.81      155.12    101.78 o 
  -5   6   8        3.23       -2.67     34.95 o 
  -4   6   8        0.23       15.73     75.30 o 
  -3   6   8      141.70      236.61    100.23 o 
  -2   6   8      313.08      270.00     22.68 o 
  -1   6   8       49.24       76.97     34.53 o 
   0   6   8        6.19       -6.30     12.61 o 
   1   6   8      216.54      207.10     89.04 o 
   2   6   8        1.74       -4.27      8.54 o 
   3   6   8        0.63       -4.78      9.55 o 
   4   6   8        5.19       21.39     32.12 o 
   5   6   8      385.03      423.03     53.04 o 
   6   6   8       24.31       12.23     84.10 o 
  -6   7   8       60.99       76.00     40.66 o 
  -5   7   8      292.81      356.42     76.97 o 
  -4   7   8        4.95       -0.58     22.16 o 
  -3   7   8       44.75       34.30    115.02 o 
  -2   7   8      163.95      153.08     13.40 o 
  -1   7   8      346.24      432.72     76.73 o 
   0   7   8        4.71        6.79     79.09 o 
   1   7   8      116.94      105.18     44.12 o 
   2   7   8      105.77      127.83     41.32 o 
   3   7   8     1557.19     1703.00     64.32 o 
   4   7   8       17.35        0.98     71.20 o 
   5   7   8       32.97       30.30     91.21 o 
   6   7   8      104.92      155.68     31.87 o 
  -6   8   8       10.02       10.58     57.36 o 
  -5   8   8        2.41       -4.40     90.55 o 
  -4   8   8      248.34      237.22     13.99 o 
  -3   8   8       72.89       86.44    113.42 o 
  -2   8   8       53.69      103.64     42.64 o 
  -1   8   8      785.55      889.61    105.66 o 
   0   8   8       21.73       27.58     16.92 o 
   1   8   8     2524.11     2272.99     67.75 o 
   2   8   8      111.04      120.71     20.85 o 
   3   8   8       38.63       37.78     22.57 o 
   4   8   8        7.03        9.08     59.16 o 
   5   8   8      337.47      439.49    113.77 o 
  -6   9   8       69.77      100.24     84.71 o 
  -5   9   8      330.71      386.55     77.54 o 
  -4   9   8        7.13       -7.17     63.88 o 
  -3   9   8       83.10      124.43     92.61 o 
  -2   9   8     1210.96     1184.16     41.54 o 
  -1   9   8     3605.87     3219.73    136.12 o 
   0   9   8       12.92       -0.25     28.15 o 
   1   9   8       36.40       92.52     50.83 o 
   2   9   8      132.19      189.42     55.21 o 
   3   9   8      552.65      546.88    105.45 o 
   4   9   8       23.48       18.76     99.89 o 
   5   9   8      594.55      579.28     82.42 o 
  -6  10   8        3.41        2.57     37.46 o 
  -5  10   8      254.25      293.46     40.19 o 
  -4  10   8        1.62       -3.25     13.99 o 
  -3  10   8     1286.40     1240.07     25.40 o 
  -2  10   8      397.74      414.71     42.00 o 
  -1  10   8       10.70       79.32     49.67 o 
   0  10   8       58.40       69.58    115.50 o 
   1  10   8     2884.34     2913.42     57.18 o 
   2  10   8      283.85      382.09    111.29 o 
   3  10   8       72.24      136.32    128.28 o 
   4  10   8       18.75       -1.96     34.23 o 
   5  10   8     1451.30     1450.30     86.12 o 
  -5  11   8      357.51      318.64     32.30 o 
  -4  11   8       97.62      103.37     16.06 o 
  -3  11   8      180.27      191.98     63.96 o 
  -2  11   8       65.30       95.50     35.61 o 
  -1  11   8     1701.75     1651.22     60.22 o 
   0  11   8      220.77      255.21     42.87 o 
   1  11   8      865.94      884.87     17.85 o 
   2  11   8      109.54       89.77     22.35 o 
   3  11   8     2122.13     2037.84    223.85 o 
   4  11   8        1.40        1.34     42.98 o 
   5  11   8       75.56       86.43     86.56 o 
  -5  12   8      284.55      315.28     36.23 o 
  -4  12   8      110.14      114.26     36.60 o 
  -3  12   8      379.25      504.67     49.55 o 
  -2  12   8      664.61      652.55     58.57 o 
  -1  12   8       55.32      144.74     45.24 o 
   0  12   8     1086.48     1201.92     86.20 o 
   1  12   8      774.87      742.60    100.94 o 
   2  12   8       37.98       40.80     26.75 o 
   3  12   8       87.26       70.66     22.82 o 
   4  12   8       41.83      156.23     92.70 o 
  -5  13   8      281.01      293.65     70.66 o 
  -4  13   8      134.75      120.42     63.81 o 
  -3  13   8       71.12       77.42     43.24 o 
  -2  13   8       10.97       -7.76     26.75 o 
  -1  13   8     1545.49     1469.23     93.51 o 
   0  13   8       98.58      147.40     45.26 o 
   1  13   8        2.97       -1.31     26.01 o 
   2  13   8       43.54       26.25     49.88 o 
   3  13   8     1311.07     1631.19    164.32 o 
   4  13   8       47.79       44.78     11.81 o 
  -4  14   8       50.75       68.21     59.80 o 
  -3  14   8       59.22      128.86     28.94 o 
  -2  14   8      730.31      677.06     34.20 o 
  -1  14   8       22.05       21.63     23.09 o 
   0  14   8      128.68      154.13     31.26 o 
   1  14   8      345.76      348.46     54.20 o 
   2  14   8       34.97       34.18     71.84 o 
   3  14   8      171.07      168.88      3.33 o 
  -3  15   8      124.90      118.76     69.44 o 
  -2  15   8       71.46       44.24     28.70 o 
  -1  15   8      588.68      594.13     73.27 o 
   0  15   8      184.86      199.48     77.81 o 
   1  15   8        3.78        9.75     79.37 o 
   2  15   8       44.24       39.50     55.54 o 
   3  15   8      246.25      239.08     59.77 o 
  -3  16   8      282.28      340.07     68.52 o 
  -2  16   8      218.26      314.40     90.15 o 
  -1  16   8        5.87       16.27    122.57 o 
   0  16   8      316.82      347.69     53.08 o 
   1  16   8      169.45      175.86     20.41 o 
   2  16   8       20.04       24.66    138.98 o 
  -1  17   8       34.37       18.60     33.24 o 
   0  17   8      124.39      131.50     33.50 o 
  -5   0   9      449.02      509.68    144.98 o 
  -3   0   9      686.06      710.62     47.70 o 
  -1   0   9      436.14      490.71    203.01 o 
   1   0   9     1579.62     1788.94    148.17 o 
   3   0   9      778.26      801.32    159.63 o 
   5   0   9      382.97      487.14    189.30 o 
  -6   1   9        7.87       -1.10     27.86 o 
  -5   1   9      445.89      450.52     78.31 o 
  -4   1   9        3.42       -3.13     18.03 o 
  -3   1   9      763.61     1144.77     98.24 o 
  -2   1   9      265.63      321.60     30.01 o 
  -1   1   9      792.62      905.41    197.09 o 
   0   1   9      379.04      382.91     38.11 o 
   1   1   9      652.70      749.56    115.54 o 
   2   1   9        3.59       -3.22     24.88 o 
   3   1   9      343.35      331.91     73.58 o 
   4   1   9        0.34      -11.11     97.75 o 
   5   1   9       66.84       66.05     40.98 o 
  -6   2   9      115.30       96.28     44.31 o 
  -5   2   9      367.72      513.09    131.22 o 
  -4   2   9      119.59      288.27    103.10 o 
  -3   2   9      440.55      446.02     56.06 o 
  -2   2   9       43.64       45.87     15.46 o 
  -1   2   9      497.62      536.95    194.74 o 
   0   2   9      163.01      201.14     30.34 o 
   1   2   9      608.07      600.41     23.74 o 
   2   2   9       57.55       52.21     44.53 o 
   3   2   9       26.59       35.35     98.13 o 
   4   2   9       19.20       32.48    115.53 o 
   5   2   9     1099.27      992.87    102.07 o 
  -6   3   9      163.38      176.46     46.93 o 
  -5   3   9        8.00       24.06     83.03 o 
  -4   3   9      732.29      671.16     54.62 o 
  -3   3   9     1512.49     1565.84    124.70 o 
  -2   3   9      215.00      296.55    105.66 o 
  -1   3   9      214.14      184.10     27.04 o 
   0   3   9       12.50       56.94     37.75 o 
   1   3   9     1421.19     1339.93     50.08 o 
   2   3   9       46.75       84.79     76.53 o 
   3   3   9      395.10      416.69     65.35 o 
   4   3   9      114.32      154.23     46.76 o 
   5   3   9      178.92      212.92     53.16 o 
  -5   4   9        5.82       -0.30     12.72 o 
  -4   4   9       23.90       29.37     69.27 o 
  -3   4   9      260.67      284.69     52.92 o 
  -2   4   9      110.61      163.32     66.36 o 
  -1   4   9       80.93      178.49     44.40 o 
   0   4   9      317.21      434.87     91.54 o 
   1   4   9     1547.35     1379.79     38.31 o 
   2   4   9      204.02      176.13     73.03 o 
   3   4   9       19.79      103.26     49.36 o 
   4   4   9      530.52      523.61     77.46 o 
   5   4   9      622.27      599.28     95.52 o 
  -5   5   9      148.83      161.71     63.02 o 
  -4   5   9      966.06      877.36     35.12 o 
  -3   5   9      100.48       75.80     73.90 o 
  -2   5   9        2.37       13.71     29.86 o 
  -1   5   9        5.61       -9.31     53.61 o 
   0   5   9       97.67      149.12     96.25 o 
   1   5   9      344.69      320.92    108.38 o 
   2   5   9       97.99       69.03     19.24 o 
   3   5   9      365.85      428.13     40.96 o 
   4   5   9      376.10      420.75    109.04 o 
  -5   6   9       95.80      144.80     45.90 o 
  -4   6   9       82.49      145.54     21.33 o 
  -3   6   9       56.62       46.26     18.40 o 
  -2   6   9      272.34      242.14     19.94 o 
  -1   6   9      777.74      684.57     44.40 o 
   0   6   9      672.08      690.72     92.77 o 
   1   6   9      839.70      785.36    114.37 o 
   2   6   9      281.21      278.73     75.26 o 
   3   6   9        0.73       -7.19     22.80 o 
   4   6   9     1014.90      974.06    111.32 o 
  -5   7   9        5.70       64.53     55.14 o 
  -4   7   9      342.79      376.01     38.54 o 
  -3   7   9       50.53       39.32      6.10 o 
  -2   7   9       25.01       49.85     59.53 o 
  -1   7   9      981.03      911.82     29.82 o 
   0   7   9      618.94     1062.17    107.42 o 
   1   7   9        0.69       -2.63    137.65 o 
   2   7   9        1.23       -4.87      9.75 o 
   3   7   9      190.12      290.45    128.78 o 
   4   7   9      117.90       90.91     52.59 o 
  -5   8   9        0.34       17.55    131.24 o 
  -4   8   9      751.67      701.26     53.70 o 
  -3   8   9     1320.09     1518.93    124.88 o 
  -2   8   9      420.93      437.40     49.00 o 
  -1   8   9       41.05       38.19     43.98 o 
   0   8   9       10.85       15.92     85.85 o 
   1   8   9        4.29        3.76     95.02 o 
   2   8   9      393.90      455.72    127.61 o 
   3   8   9       70.45      125.91    102.55 o 
   4   8   9        5.70        1.91    135.05 o 
  -4   9   9      159.47      229.47     67.36 o 
  -3   9   9       84.37      112.00     27.58 o 
  -2   9   9      547.59      596.94     50.92 o 
  -1   9   9        9.89       25.70     78.53 o 
   0   9   9      318.96      328.78     82.55 o 
   1   9   9       17.42       23.66    203.20 o 
   2   9   9      302.43      276.99     60.85 o 
   3   9   9      244.93      213.26     44.41 o 
  -4  10   9        4.29       18.12     86.33 o 
  -3  10   9        1.90        6.10     28.21 o 
  -2  10   9      193.60      224.59     19.68 o 
  -1  10   9      550.00      529.42     50.61 o 
   0  10   9       36.38       43.97     56.87 o 
   1  10   9       19.29       38.97     57.97 o 
   2  10   9      732.31      975.79    189.30 o 
   3  10   9       66.47      122.01     95.53 o 
  -3  11   9       34.42       41.99     47.99 o 
  -2  11   9      127.60      133.97     36.99 o 
  -1  11   9      127.79      163.27     48.14 o 
   0  11   9      487.47      462.74    115.02 o 
   1  11   9       20.01       96.32     49.84 o 
   2  11   9        3.08        9.39    101.41 o 
   3  11   9       85.38       64.55     19.01 o 
  -3  12   9        2.26       11.99    116.97 o 
  -2  12   9      900.30     1092.11    143.26 o 
  -1  12   9       69.92       67.77    113.64 o 
   0  12   9      376.96      376.25     29.60 o 
   1  12   9      270.49      291.77     41.69 o 
   2  12   9      375.31      333.90     33.24 o 
  -2  13   9      106.28      101.58     53.92 o 
  -1  13   9       18.17       18.61     69.97 o 
   0  13   9      507.15      465.12     15.96 o 
   1  13   9      129.93      125.57     31.69 o 
   0  14   9        3.37      -11.19    130.85 o 
  -4   0  10      266.10      268.55     47.70 o 
  -2   0  10      117.22      167.33    129.20 o 
   2   0  10      166.38      152.11    206.39 o 
  -4   1  10      619.84      572.81    106.24 o 
  -3   1  10       27.07       39.24     43.96 o 
  -2   1  10        1.51        2.66     43.79 o 
  -1   1  10      204.38      213.20     53.15 o 
   1   1  10       69.96      155.31     71.55 o 
   2   1  10      196.70      194.76     17.34 o 
   3   1  10        1.83        3.82     23.33 o 
  -4   2  10      277.88      354.77     82.41 o 
  -3   2  10        4.37       23.16     99.11 o 
  -2   2  10      389.71      395.45     72.86 o 
  -1   2  10       61.05      150.17    115.58 o 
   1   2  10       22.86       67.98    147.23 o 
   2   2  10      541.58      468.40     36.34 o 
   3   2  10        0.38       72.57     31.71 o 
  -3   3  10      370.05      403.78     31.71 o 
  -2   3  10        7.46        0.55     20.47 o 
  -1   3  10      110.86      245.07    123.57 o 
   1   3  10      123.76      149.11     28.36 o 
   2   3  10       40.29       60.92     94.72 o 
  -3   4  10       10.67       -1.44     46.47 o 
  -2   4  10      325.85      339.35     55.49 o 
  -1   4  10      169.62      175.96      8.83 o 
   0   4  10      211.70      197.56    100.28 o 
   1   4  10      201.66      218.59    149.86 o 
   2   4  10      703.69      657.82     31.83 o 
  -3   5  10       80.78      153.60     49.90 o 
  -2   5  10       15.58       39.33     49.33 o 
  -1   5  10      161.61      291.46    150.99 o 
   0   5  10      337.49      280.94     52.02 o 
   1   5  10       34.13       50.70     68.55 o 
   2   5  10        5.82      -13.58     27.29 o 
  -3   6  10      487.21      489.71    125.75 o 
  -2   6  10      442.09      461.06     74.49 o 
  -1   6  10      939.99      880.57    109.67 o 
   0   6  10      155.79      191.55     58.22 o 
   1   6  10      396.02      339.16     86.57 o 
   2   6  10      416.45      397.94     45.63 o 
  -2   7  10       83.16      154.86     74.95 o 
  -1   7  10      259.83      223.48    106.67 o 
   0   7  10       82.73       94.65    130.71 o 
   1   7  10      289.51      331.27     36.62 o 
  -2   8  10       12.58        7.17    111.17 o 
  -1   8  10      696.36      651.28     27.61 o 
   0   8  10       15.59       41.11     63.23 o 
   1   8  10       29.44       18.97     26.29 o 
                                                 
